# Supplementary material for: Rheostats and Toggle Switches for Modulating Protein Function
Source: PLoS One. 2013 Dec 30;8(12):e83502. doi: 10.1371/journal.pone.0083502 (PMC3875437; doi:10.1371/journal.pone.0083502)
Supplement: Data S2 — Supporting tables. Table S3. Values from repression assay for LacI-11 variants. Table S4. Values from repression assay for LLhR variants. Table S5. Values from repression assay for LLhF variants. Table S6. Values from repression assay for LLhG variants. Table S7. Values from repression assay for LLhG/E62K variants. Table S8. Values from repression assay for LGhG variants. Table S9. Values from repression assay for LLhP variants. Table S10. Values from repression assay for LPhP and LPhP57cs variants. Table S11. Values from repression assay for LGhP variants. Table S12. Values from repression assay for LLhS variants. Table S13. Values from repression assay for LLhS/R51S variants. Table S14. Values from repression assay for LLhS/D62N variants. Table S15. Values from repression assay for LLhS/R51S/D62N variants. Table S16. Values from repression assay for LLhT variants. Table S17. Values from repression assay for LLhT/V52A variants. Table S18. Values from repression assay for LLhA variants. Table S19. Values from repression assay for LLhA/Q55A variants. Table S20. Physico-chemical properties of amino acids. (XLSX) [file pone.0083502.s002.xlsx]

## Sheet: Table S3 Lac-11
								Plate		Plate(min)		Liquid culture B-gal				Pulldown					Glycerol Stock		DNA Stock			Stock		DNA-B	Linker																		Core
Plate	Name	mutated from	mutation	codon	phenotype	Week	Archive	(-)	(+)	(-)	(+)	(-)	(-)error	(+)	(+)error	O1	O1-redo	Osym	Rev Seq	comments	Box	Position	Box	Plate	Position	Strain	Vector	Domain	45	46	47	48	49	50	51	52	53	54	55	56	57	58	59	60	61	62	Domain
tube		lac-11	WT (109) dimer		W	2011-04-18	4364	VLB	B	B/LB	B	0.123646	0.0587614	159.863	36.1095	S			x		ε			10	H8		pHG165c	LacI	L	N	Y	I	P	N	R	V	A	Q	Q	L	A	G	K	Q	S	L	LacI
tube		lac-11	WT dimer		W	2011-04-18	4365	LB	B	B/LB	B	0.174197	0.0651487	153.458	38.0732	S			x		ε			10	H9		pHG165c	LacI	L	N	Y	I	P	N	R	V	A	Q	Q	L	A	G	K	Q	S	L	LacI
tube		LacI (109)	V52A tetramer			2012-11-26	4946	very small colonies	vlb	W & B	W& B	0.606286	0.381826	0.410291	0.099187	B				Blue colonies seq as V52A, epigenetic shutdown?	μ			10	D12		pHG165c	LacI	L	N	Y	I	P	N	R	A	A	Q	Q	L	A	G	K	Q	S	L	LacI
tube		LacI	WT(109) tetramer				117	W	B			0.022	0.016	85	15	C		C	x		V	G6	V		G5		pHG165c	LacI	L	N	Y	I	P	N	R	V	A	Q	Q	L	A	G	K	Q	S	L	LacI
2	B8	lac-11	G58A	gcc	B/LB	2010-11-29	4253	B	B	B	B	34.8437	3.47219	554.01	51.9438	C			Not done		δ			3	F8		pHG165c	LacI	L	N	Y	I	P	N	R	V	A	Q	Q	L	A	A	K	Q	S	L	LacI
1	B8	lac-11	G58I	att	B	2010-11-29	4239	B	B	B	B	374.301	13.2316	524.592	50.9135	S			Good		γ			3	H6		pHG165c	LacI	L	N	Y	I	P	N	R	V	A	Q	Q	L	A	I	K	Q	S	L	LacI
1	C8	lac-11	G58L	ctt	B	2010-11-29	4240	B	B	B	B	76.2566	2.64357	575.466	55.4577	S			Good		γ			3	A7		pHG165c	LacI	L	N	Y	I	P	N	R	V	A	Q	Q	L	A	L	K	Q	S	L	LacI
1	A8	lac-11	G58P	ccg	B	2010-11-29	4241	B	B	B	B	620.947	34.3124	585.877	27.6142	S					γ			3	B7		pHG165c	LacI	L	N	Y	I	P	N	R	V	A	Q	Q	L	A	P	K	Q	S	L	LacI
1	E8	lac-11	G58R	aga	L	2012-06-25	4758	LB	B	B	B	1.29496	0.0841294	322.997	50.6872	C					κ			8	E7		pHG165c	LacI	L	N	Y	I	P	N	R	V	A	Q	Q	L	A	R	K	Q	S	L	LacI
2	D8	lac-11	G58S	tcc	L	2012-06-25	4759	B	B	B	B	11.4473	1.17046	710.413	124.354	C					κ			8	E8		pHG165c	LacI	L	N	Y	I	P	N	R	V	A	Q	Q	L	A	S	K	Q	S	L	LacI
2	C8	lac-11	G58V	gtg	B/LB	2010-11-29	4254	B	B	B	B	289.708	35.0168	615.324	50.5016	B			Not done		δ			3	A9		pHG165c	LacI	L	N	Y	I	P	N	R	V	A	Q	Q	L	A	V	K	Q	S	L	LacI
1	D8	lac-11	G58W	tgg	L	2012-06-25	4760	B	B	B	B	176.161	26.6894	782.971	129.429	S					κ			8	E9		pHG165c	LacI	L	N	Y	I	P	N	R	V	A	Q	Q	L	A	W	K	Q	S	L	LacI
1	B2	lac-11	I48A	gct	B	2010-11-29	4242	B	B	B	B	52.3208	2.87346	484.276	26.3697	S					γ			3	C7		pHG165c	LacI	L	N	Y	A	P	N	R	V	A	Q	Q	L	A	G	K	Q	S	L	LacI
2	G2	lac-11	I48C	tgt	VLB	2012-06-25	4776	B	B	B	B	21.4127	2.01193	722.336	82.653	B					κ			8	G1		pHG165c	LacI	L	N	Y	C	P	N	R	V	A	Q	Q	L	A	G	K	Q	S	L	LacI
2	E2	lac-11	I48F	ttt	L	2012-06-25	4761	B	B	B	B	20.0901	0.999664	642.778	88.9734	C					κ			8	E10		pHG165c	LacI	L	N	Y	F	P	N	R	V	A	Q	Q	L	A	G	K	Q	S	L	LacI
1	C2	lac-11	I48K	aaa	B	2010-11-29	4243	B	B	B	B	60.1057	30.1048	462.841	33.7254	S				only two colonies, do not agree	δ			3	D7		pHG165c	LacI	L	N	Y	K	P	N	R	V	A	Q	Q	L	A	G	K	Q	S	L	LacI
2	D2	lac-11	I48N	aac	L	2012-06-25	4762	B	B	B	B	68.0528	3.81454	954.108	326.765	B					κ			8	E11		pHG165c	LacI	L	N	Y	N	P	N	R	V	A	Q	Q	L	A	G	K	Q	S	L	LacI
2	B2	lac-11	I48P	cca	B/LB	2010-11-29	4255	B	B	B	B	642.105	76.948	607.707	49.6871	S					δ			3	B9		pHG165c	LacI	L	N	Y	P	P	N	R	V	A	Q	Q	L	A	G	K	Q	S	L	LacI
1	D2	lac-11	I48T	act	L	2012-06-25	4763	B/LB	B	B	B	8.63126	1.34963	559.083	66.5934	C					κ			8	E12		pHG165c	LacI	L	N	Y	T	P	N	R	V	A	Q	Q	L	A	G	K	Q	S	L	LacI
1	F2	lac-11	I48V	gtt	L	2012-06-25	4764	LB	B	B	B	1.22842	0.113149	432.614	88.1246	C					κ			8	F1		pHG165c	LacI	L	N	Y	V	P	N	R	V	A	Q	Q	L	A	G	K	Q	S	L	LacI
1	E9	lac-11	K59A	gcg	L	2012-08-14	4800	B	B	B	B	7.24958	1.0023	731.085	144.545	S					κ			9	A1		pHG165c	LacI	L	N	Y	I	P	N	R	V	A	Q	Q	L	A	G	A	Q	S	L	LacI
1	D9	lac-11	K59H	cac	L	2012-08-14	4801	B	B	B	B	8.59861	0.776032	710.989	190.877	S					κ			9	A2		pHG165c	LacI	L	N	Y	I	P	N	R	V	A	Q	Q	L	A	G	H	Q	S	L	LacI
1	A9	lac-11	K59P	ccg	B	2010-11-29	4244	B	B	B	B	190.12	44.1502	591.656	67.2074	S			Not done		δ			3	E7		pHG165c	LacI	L	N	Y	I	P	N	R	V	A	Q	Q	L	A	G	P	Q	S	L	LacI
1	F9	lac-11	K59R	cgg	W	2011-04-18	4349	LB	B	B/LB	B	0.523826	0.344518	363.929	74.5607	B					ε			10	G5		pHG165c	LacI	L	N	Y	I	P	N	R	V	A	Q	Q	L	A	G	R	Q	S	L	LacI
2	F9	lac-11	K59V	gtc	L	2012-08-14	4802	B	B	B	B	6.16768	0.859056	625.673	145.44	S					κ			9	A3		pHG165c	LacI	L	N	Y	I	P	N	R	V	A	Q	Q	L	A	G	V	Q	S	L	LacI
2	C9	lac-11	K59W	tgg	B/LB	2010-11-29	4256	B	B	B	B	36.7312	2.92499	634.142	38.5835	C			Good		δ			3	G8		pHG165c	LacI	L	N	Y	I	P	N	R	V	A	Q	Q	L	A	G	W	Q	S	L	LacI
tube	A8-L1	lac-11	L62D	gac	LB	2013-01-08	4967			B/LB	B	0.144898	0.0414334	157.176	27.7882	B					μ			10	F8		pHG165c	LacI	L	N	Y	I	P	N	R	V	A	Q	Q	L	A	G	K	Q	S	D	LacI
1	D12	lac-11	L62E	gaa	L	2012-08-14	4803	LB	B	B	B	0.379055	0.17544	261.273	38.1356	S					κ			9	A4		pHG165c	LacI	L	N	Y	I	P	N	R	V	A	Q	Q	L	A	G	K	Q	S	E	LacI
2	D12	lac-11	L62G	ggg	L	2012-08-14	4804	LB	B	B	B	0.573688	0.283294	140.268	46.4538	B					κ			9	A5		pHG165c	LacI	L	N	Y	I	P	N	R	V	A	Q	Q	L	A	G	K	Q	S	G	LacI
VP4	B7	lac-11	L62I	atc	LB	2013-01-07	4956	vlb	B	B/LB	B	0.144876	0.0593864	231.868	28.3715	B					μ			10	E9		pHG165c	LacI	L	N	Y	I	P	N	R	V	A	Q	Q	L	A	G	K	Q	S	I	LacI
VP4	H7	lac-11	L62N	aac	LB	2013-01-07	4957	vlb	B	B(FEW DB)	B	0.0690546	0.0327089	37.3433	3.47492	B					μ			10	E10		pHG165c	LacI	L	N	Y	I	P	N	R	V	A	Q	Q	L	A	G	K	Q	S	N	LacI
1	H12	lac-11	L62P	ccc	W	2011-04-18	4350	LB	B	B/LB	B	1.69186	2.33526	228.966	43.5444	B					ε			10	G6		pHG165c	LacI	L	N	Y	I	P	N	R	V	A	Q	Q	L	A	G	K	Q	S	P	LacI
tube	4351V	lac-11	L62R	cgc	L	2012-11-26	4805	VLB	W	W	W	0.283087	0.057247	0.321875	0.104233	N		S		originally 1-E12, completely redone with DNA from tube; original glycerol stock κ	ν			9	A12		pHG165c	LacI	L	N	Y	I	P	N	R	V	A	Q	Q	L	A	G	K	Q	S	R	LacI
tube	4351LB	lac-11	L62S	tct	W	2012-11-26	4351	VLB	b	LB	B	0.167535	0.136642	88.3842	12.3488	B				Originally 2-H12, redo checked okay, deleted one day; original glycerol stock ε	ν			10	G7		pHG165c	LacI	L	N	Y	I	P	N	R	V	A	Q	Q	L	A	G	K	Q	S	S	LacI
2	G12	lac-11	L62T	acc	W	2011-04-18	4352	VLB	B	LB	B	0.108244	0.0762818	124.273	8.95833	B					ε			10	G8		pHG165c	LacI	L	N	Y	I	P	N	R	V	A	Q	Q	L	A	G	K	Q	S	T	LacI
VP2	F7	Lac-11	L62V	gta	LB	2012-12-03	4953	vlb	b	lb	b	0.485153	0.703815	186.092	24.2073	B					μ			10	E6		pHG165c	LacI	L	N	Y	I	P	N	R	V	A	Q	Q	L	A	G	K	Q	S	V	LacI
VP4	C8	lac-11	L62Y	tac	LB	2013-01-07	4958	vlb	B	B/LB	B	0.0728379	0.0235232	234.057	48.1408	S					μ			10	E11		pHG165c	LacI	L	N	Y	I	P	N	R	V	A	Q	Q	L	A	G	K	Q	S	Y	LacI
1	F1	lac-11	N46A	gcc	W	2011-04-18	4353	LB	B	LB	B	0.200145	0.0820685	196.465	31.2462	B					ε			10	G9		pHG165c	LacI	L	A	Y	I	P	N	R	V	A	Q	Q	L	A	G	K	Q	S	L	LacI
2	E1	lac-11	N46E	gag	L	2012-08-14	4806	LB	B	B	B	0.792815	0.435148	409.2	153.086	B					κ			9	A6		pHG165c	LacI	L	E	Y	I	P	N	R	V	A	Q	Q	L	A	G	K	Q	S	L	LacI
tube	4807	lac-11	N46G	ggg	L	2012-08-14	4807	LB	B	B	B	0.523705	0.0944013	299.302	22.059	B				Originally 1-E1, redo of sequence okay	κ			9	A7		pHG165c	LacI	L	G	Y	I	P	N	R	V	A	Q	Q	L	A	G	K	Q	S	L	LacI
tube	4808	lac-11	N46L	tta	L	2012-11-26	4808	LB	B	B	B	2.82615	0.721574	446.894	153.599	S		S		Originally 1-D1, redo checked okay	κ			9	A8		pHG165c	LacI	L	L	Y	I	P	N	R	V	A	Q	Q	L	A	G	K	Q	S	L	LacI
1	C1	lac-11	N46P	ccc	L	2012-08-14	4809	B	B	B	B	37.4875	3.02648	490.97	192.788	S		B			κ			9	A9		pHG165c	LacI	L	P	Y	I	P	N	R	V	A	Q	Q	L	A	G	K	Q	S	L	LacI
1	H1	lac-11	N46R	cgt	W	2011-04-18	4354	VLB	B	LB	B	0.213489	0.131034	124.766	23.7238	S					ε			10	G10		pHG165c	LacI	L	R	Y	I	P	N	R	V	A	Q	Q	L	A	G	K	Q	S	L	LacI
2	D1	lac-11	N46W	tgg	L	2012-08-14	4810	B	B	B	B	19.9328	1.85854	464.992	183.731	N		S			λ			9	A10		pHG165c	LacI	L	W	Y	I	P	N	R	V	A	Q	Q	L	A	G	K	Q	S	L	LacI
2	B3	lac-11	N50A	gct	L	2012-08-20	4811	B	B	B	B	319.97	60.018	567.86	46.6814	N		B			λ			9	A11		pHG165c	LacI	L	N	Y	I	P	A	R	V	A	Q	Q	L	A	G	K	Q	S	L	LacI
2	A3	lac-11	N50F	ttc	B/LB	2010-11-29	4257	B	B	B	B	67.7175	4.75301	586.92	35.0911	C			Good		δ			3	H8		pHG165c	LacI	L	N	Y	I	P	F	R	V	A	Q	Q	L	A	G	K	Q	S	L	LacI
2	C3	lac-11	N50H	cac	L	2012-08-20	4812	B	B	B	B	29.8903	7.41581	587.266	87.9604	S					λ			9	B1		pHG165c	LacI	L	N	Y	I	P	H	R	V	A	Q	Q	L	A	G	K	Q	S	L	LacI
1	A3	lac-11	N50I	ata	B	2010-11-29	4245	B	B	B	B	577.635	34.39	636.386	52.5315	S			Not done		δ			3	F7		pHG165c	LacI	L	N	Y	I	P	I	R	V	A	Q	Q	L	A	G	K	Q	S	L	LacI
1	B3	lac-11	N50L	ctg	B	2010-11-29	4246	B	B	B	B	283.402	16.2652	600.242	19.7429	S			Not done		δ			3	G7		pHG165c	LacI	L	N	Y	I	P	L	R	V	A	Q	Q	L	A	G	K	Q	S	L	LacI
2	E3	lac-11	N50R	cgg	VLB	2012-08-20	4827	B	B	B	B	677.517	94.1013	837.249	243.921	S		S			λ			9	C4		pHG165c	LacI	L	N	Y	I	P	R	R	V	A	Q	Q	L	A	G	K	Q	S	L	LacI
1	E3	lac-11	N50W	tgg	L	2012-08-20	4813	LB	B	B	B	3.19677	0.51734	622.873	104.066	S					λ			9	B2		pHG165c	LacI	L	N	Y	I	P	W	R	V	A	Q	Q	L	A	G	K	Q	S	L	LacI
1	C3	lac-11	N50Y	tat	L	2012-08-20	4814	B	B	B	B	12.3902	2.59491	618.953	95.0741	S					λ			9	B3		pHG165c	LacI	L	N	Y	I	P	Y	R	V	A	Q	Q	L	A	G	K	Q	S	L	LacI
1	D6	lac-11	Q54A	gct	L	2012-08-20	4815	LB	B	B	B	1.7548	0.239921	505.619	90.6812	S					λ			9	B4		pHG165c	LacI	L	N	Y	I	P	N	R	V	A	A	Q	L	A	G	K	Q	S	L	LacI
2	C6	lac-11	Q54D	gat	L	2012-08-20	4816	B	B	B	B	699.914	48.7272	603.254	27.0423	N		s			λ			9	B5		pHG165c	LacI	L	N	Y	I	P	N	R	V	A	D	Q	L	A	G	K	Q	S	L	LacI
1	C6	lac-11	Q54G	ggt	B	2010-11-29	4247	B	B	B	B	90.5382	7.01597	579.862	38.9355	S					δ			3	H7		pHG165c	LacI	L	N	Y	I	P	N	R	V	A	G	Q	L	A	G	K	Q	S	L	LacI
2	F6	lac-11	Q54M	atg	L	2012-08-20	4817	LB	B	B	B	5.68569	0.989107	562.36	74.9818	S					λ			9	B6		pHG165c	LacI	L	N	Y	I	P	N	R	V	A	M	Q	L	A	G	K	Q	S	L	LacI
1	B6	lac-11	Q54P	ccc	B	2010-11-29	4248	B	B	B	B	608.556	41.8924	628.694	65.4975	S			Good		δ			3	A8		pHG165c	LacI	L	N	Y	I	P	N	R	V	A	P	Q	L	A	G	K	Q	S	L	LacI
1	E6	lac-11	Q54R	cga	L	2012-08-20	4818	LB	B	B	B	0.983066	0.0874927	344.681	103.444	S					λ			9	B7		pHG165c	LacI	L	N	Y	I	P	N	R	V	A	R	Q	L	A	G	K	Q	S	L	LacI
2	H6	lac-11	Q54S	tca	L	2012-08-20	4819	B/LB	B	B	B	5.0019	0.258978	501.846	135.371	S					λ			9	B8		pHG165c	LacI	L	N	Y	I	P	N	R	V	A	S	Q	L	A	G	K	Q	S	L	LacI
2	B6	lac-11	Q54V	gta	B/LB	2010-11-29	4258	B	B	B	B	85.0879	7.37573	596.927	33.1235	C			Good		δ			3	C9		pHG165c	LacI	L	N	Y	I	P	N	R	V	A	V	Q	L	A	G	K	Q	S	L	LacI
1	A6	lac-11	Q54W	tgg	B	2010-11-29	4249	B	B	B	B	311.102	21.1602	559.981	95.5844	S			Good		δ			3	B8		pHG165c	LacI	L	N	Y	I	P	N	R	V	A	W	Q	L	A	G	K	Q	S	L	LacI
1	F7	lac-11	Q55C	tgt	L	2012-06-25	4765	LB	B	B	B	1.60774	0.0483259	108.516	25.1566	C					κ			8	F2		pHG165c	LacI	L	N	Y	I	P	N	R	V	A	Q	C	L	A	G	K	Q	S	L	LacI
1	D7	lac-11	Q55L	ctc	L	2012-06-25	4766	LB	B	B	B	1.26218	0.140134	152.766	29.1263	C					κ			8	F3		pHG165c	LacI	L	N	Y	I	P	N	R	V	A	Q	L	L	A	G	K	Q	S	L	LacI
2	B7	lac-11	Q55P	ccc	B/LB	2010-11-29	4259	B	B	B	B	623.552	35.2202	613.587	24.1431	S			Good		δ			3	D9		pHG165c	LacI	L	N	Y	I	P	N	R	V	A	Q	P	L	A	G	K	Q	S	L	LacI
1	H7	lac-11	Q55R	aga	W	2011-04-18	4355	VLB	B	LB	B/LB	0.253029	0.241911	44.4902	11.1145	S					ε			10	G11		pHG165c	LacI	L	N	Y	I	P	N	R	V	A	Q	R	L	A	G	K	Q	S	L	LacI
1	E7	lac-11	Q55V	gtc	L	2012-06-25	4767	LB	B	B	B	1.97765	0.77864	151.383	23.6602	C					κ			8	F4		pHG165c	LacI	L	N	Y	I	P	N	R	V	A	Q	V	L	A	G	K	Q	S	L	LacI
VP1	H7	Lac-11	Q60A	gcg	L	2012-11-26	4942	VLB	B	LB	B	0.0679257	0.0302512	75.7913	8.44194	B					μ			10	D8		pHG165c	LacI	L	N	Y	I	P	N	R	V	A	Q	Q	L	A	G	K	A	S	L	LacI
tube	4959LB	lac-11	Q60D	gat	LB	2013-01-07	4959	LB	B	B	B	1.54912	1.44094	407.239	59.4783	S				Originally VP4-B2	μ			10	E12		pHG165c	LacI	L	N	Y	I	P	N	R	V	A	Q	Q	L	A	G	K	D	S	L	LacI
1	D10	lac-11	Q60E	gag	L	2012-08-20	4820	VLB	B	B	B	0.553642	0.151306	401.938	113.917	S					λ			9	B9		pHG165c	LacI	L	N	Y	I	P	N	R	V	A	Q	Q	L	A	G	K	E	S	L	LacI
1	G10	lac-11	Q60G	ggg	W	2012-12-03	4356	vlb	b	lb	b	0.0611005	0.0577476	79.7837	22.1536	B					ε			10	G12		pHG165c	LacI	L	N	Y	I	P	N	R	V	A	Q	Q	L	A	G	K	G	S	L	LacI
VP1	F7	Lac-11	Q60H	cac	L	2012-11-26	4943	VLB	b	LB	b	0.0578781	0.0209362	82.4028	8.09621	B					μ			10	D9		pHG165c	LacI	L	N	Y	I	P	N	R	V	A	Q	Q	L	A	G	K	H	S	L	LacI
2	F10	lac-11	Q60I	ata	VLB	2012-08-20	4828	VLB	B	B/LB	B	0.345484	0.0918285	331.053	57.3654	S					λ			9	C5		pHG165c	LacI	L	N	Y	I	P	N	R	V	A	Q	Q	L	A	G	K	I	S	L	LacI
1	E10	lac-11	Q60L	ttg	L	2012-08-20	4821	VLB	B	B	B	0.323345	0.100756	295.66	60.1738	B					λ			9	B10		pHG165c	LacI	L	N	Y	I	P	N	R	V	A	Q	Q	L	A	G	K	L	S	L	LacI
VP1	E7	Lac-11	Q60P	cct	L	2012-11-26	4944	VLB	b	LB	b	0.244612	0.114008	159.797	32.2549	S				Original glycerol stock μ, resequence good on 4-4-13 SM	ν			10	D10		pHG165c	LacI	L	N	Y	I	P	N	R	V	A	Q	Q	L	A	G	K	P	S	L	LacI
1	F10	lac-11	Q60R	cga	W	2012-12-03	4357	vlb	b	lb	b	0.0620536	0.0837409	73.1657	16.1463	B					ε			10	H1		pHG165c	LacI	L	N	Y	I	P	N	R	V	A	Q	Q	L	A	G	K	R	S	L	LacI
1	C10	lac-11	Q60V	ccc	L	2012-08-20	4822	VLB	B	B	B	0.426694	0.164112	280.738	49.0389	B					λ			9	B11		pHG165c	LacI	L	N	Y	I	P	N	R	V	A	Q	Q	L	A	G	K	V	S	L	LacI
2	C4	lac-11	R51D	gat	B/LB	2012-08-14	4797	B	B	B	B	653.626	34.1072	681.947	116.948	N		S			κ			8	H10		pHG165c	LacI	L	N	Y	I	P	N	D	V	A	Q	Q	L	A	G	K	Q	S	L	LacI
1	F4	lac-11	R51F	ttt	L	2012-08-20	4823	LB	B	B	B	7.14421	0.277295	500.453	53.2706	B					λ			9	B12		pHG165c	LacI	L	N	Y	I	P	N	F	V	A	Q	Q	L	A	G	K	Q	S	L	LacI
1	A4	lac-11	R51G	ggc	B	2010-11-29	4250	B	B	B	B	60.4684	2.60265	487.019	38.0606	C			Good		δ			3	C8		pHG165c	LacI	L	N	Y	I	P	N	G	V	A	Q	Q	L	A	G	K	Q	S	L	LacI
2	G4	lac-11	R51I	ata	L	2012-08-20	4824	B	B	B	B	15.9697	1.56114	588.343	104.746	B					λ			9	C1		pHG165c	LacI	L	N	Y	I	P	N	I	V	A	Q	Q	L	A	G	K	Q	S	L	LacI
1	D4	lac-11	R51L	cta	L	2012-08-20	4825	B	B	B	B	9.92378	1.9037	525.68	65.4676	B					λ			9	C2		pHG165c	LacI	L	N	Y	I	P	N	L	V	A	Q	Q	L	A	G	K	Q	S	L	LacI
2	A4	lac-11	R51P	cct	B/LB	2012-08-14	4798	B	B	B	B	262.971	64.1047	580.546	231.743	N		B			κ			8	H11		pHG165c	LacI	L	N	Y	I	P	N	P	V	A	Q	Q	L	A	G	K	Q	S	L	LacI
2	B4	lac-11	R51S	tct	B/LB	2012-08-14	4799	B	B	B	B	15.7956	0.712535	653.667	179.05	S					κ			8	H12		pHG165c	LacI	L	N	Y	I	P	N	S	V	A	Q	Q	L	A	G	K	Q	S	L	LacI
1	E4	lac-11	R51Y	tac	L	2012-08-20	4826	B/LB	B	B	B	11.7508	2.73844	629.232	132.956	B					λ			9	C3		pHG165c	LacI	L	N	Y	I	P	N	Y	V	A	Q	Q	L	A	G	K	Q	S	L	LacI
2	F11	lac-11	S61A	gct	VLB	2012-06-25	4777	VLB	B	B	B	0.155284	0.0457748	294.396	70.9063	B					κ			8	G2		pHG165c	LacI	L	N	Y	I	P	N	R	V	A	Q	Q	L	A	G	K	Q	A	L	LacI
1	D11	lac-11	S61D	gac	L	2012-06-25	4768	LB	B	B	B	1.0751	0.188376	390.044	90.375	B					κ			8	F5		pHG165c	LacI	L	N	Y	I	P	N	R	V	A	Q	Q	L	A	G	K	Q	D	L	LacI
1	E11	lac-11	S61E	gag, may need reseq	L	2012-06-25	4769	LB	B	B	B	0.696664	0.129852	442.453	82.2014	B					κ			8	F6		pHG165c	LacI	L	N	Y	I	P	N	R	V	A	Q	Q	L	A	G	K	Q	E	L	LacI
2	G11	lac-11	S61G	ggg	W	2011-04-18	4358	VLB	no colonies	LB	B	3.21998	1.44396	148.797	33.7219	B					ε			10	H2		pHG165c	LacI	L	N	Y	I	P	N	R	V	A	Q	Q	L	A	G	K	Q	G	L	LacI
2	E11	lac-11	S61K	aag	L	2012-06-25	4770	LB	B	B	B	0.353115	0.0629073	340.659	64.3605	B					κ			8	F7		pHG165c	LacI	L	N	Y	I	P	N	R	V	A	Q	Q	L	A	G	K	Q	K	L	LacI
tube	4960W	lac-11	S61L	ctc	VLB	2013-01-07	4960	W	LB	LB	W	0.194718	0.171423	7.04512	1.12563	S				originally VP4-F3	μ			10	F1		pHG165c	LacI	L	N	Y	I	P	N	R	V	A	Q	Q	L	A	G	K	Q	L	L	LacI
2	H11	lac-11	S61N	tgg	W	2012-12-03	4359	W	LB	LB	VLB	1.00393	1.47713	19.3183	4.45183	S					ε			10	H3		pHG165c	LacI	L	N	Y	I	P	N	R	V	A	Q	Q	L	A	G	K	Q	N	L	LacI
2	D11	lac-11	S61P	cca	L	2012-06-25	4771	LB	B	B	B	0.382109	0.0581058	313.825	44.3543	B					κ			8	F8		pHG165c	LacI	L	N	Y	I	P	N	R	V	A	Q	Q	L	A	G	K	Q	P	L	LacI
1	G11	lac-11	S61Q	cag	W	2011-04-18	4360	W	B	LB	B	0.113244	0.0536644	114.208	36.9544	B					ε			10	H4		pHG165c	LacI	L	N	Y	I	P	N	R	V	A	Q	Q	L	A	G	K	Q	Q	L	LacI
1	H11	lac-11	S61R	cgc	W	2011-04-18	4361	W	B	LB	B	0.07344	0.0312174	75.635	13.6343	S					ε			10	H5		pHG165c	LacI	L	N	Y	I	P	N	R	V	A	Q	Q	L	A	G	K	Q	R	L	LacI
VP1	H9	Lac-11	S61T	acg	L	2012-11-26	4945	VLB	b	LB	b	0.0262946	0.0217149	69.7771	18.0434	B					μ			10	D11		pHG165c	LacI	L	N	Y	I	P	N	R	V	A	Q	Q	L	A	G	K	Q	T	L	LacI
VP2	B5	Lac-11	S61V	gtc	Vlb	2012-12-03	4955	w	b	lb	lb	0.11127	0.0392497	20.8705	2.97151	B					μ			10	E8		pHG165c	LacI	L	N	Y	I	P	N	R	V	A	Q	Q	L	A	G	K	Q	V	L	LacI
VP2	A5	Lac-11	S61Y	tac	VLb	2012-12-03	4954	w	b	lb	lb	0.0247989	0.0237405	11.9838	1.8775	B					μ			10	E7		pHG165c	LacI	L	N	Y	I	P	N	R	V	A	Q	Q	L	A	G	K	Q	Y	L	LacI
tube		lac-11	V52A			2012-12-03	4950	w	lb	vlb	vlb	0.0298493	0.0251243	7.36836	1.57387	S					μ			10	E3		pHG165c	LacI	L	N	Y	I	P	N	R	A	A	Q	Q	L	A	G	K	Q	S	L	LacI
1	A5	lac-11	V52E	gaa	B	2010-11-29	4251	B	B	B	B	461.2	38.9051	543.75	75.8603	S			Good		δ			3	D8		pHG165c	LacI	L	N	Y	I	P	N	R	E	A	Q	Q	L	A	G	K	Q	S	L	LacI
1	E5	lac-11	V52G	ggc	L	2012-06-25	4772	B/LB	B	B	B	2.25787	0.769086	409.36	132.388	B					κ			8	F9		pHG165c	LacI	L	N	Y	I	P	N	R	G	A	Q	Q	L	A	G	K	Q	S	L	LacI
2	B5	lac-11	V52I	atc	L	2012-06-25	4773	VLB	B	B	B	0.161722	0.0602044	153.065	37.3017	B					κ			8	F10		pHG165c	LacI	L	N	Y	I	P	N	R	I	A	Q	Q	L	A	G	K	Q	S	L	LacI
1	B5	lac-11	V52K	aaa	B	2010-11-29	4252	B	B	B	B	35.2632	2.0939	563.05	66.7303	C			Not done		δ			3	E8		pHG165c	LacI	L	N	Y	I	P	N	R	K	A	Q	Q	L	A	G	K	Q	S	L	LacI
1	H5	lac-11	V52N	aat	W	2011-04-18	4362	W	B	LB	B	0.0676994	0.0308702	67.1033	12.1844	S					ε			10	H6		pHG165c	LacI	L	N	Y	I	P	N	R	N	A	Q	Q	L	A	G	K	Q	S	L	LacI
1	D5	lac-11	V52Q	cag	L	2012-06-25	4774	LB	B	B	B	1.11265	0.112238	572.201	123.137	B					κ			8	F11		pHG165c	LacI	L	N	Y	I	P	N	R	Q	A	Q	Q	L	A	G	K	Q	S	L	LacI
2	D5	lac-11	V52R	agg	VLB	2012-06-25	4778	B	B	B	B	40.7078	6.73722	932.333	41.8329	B					κ			8	G3		pHG165c	LacI	L	N	Y	I	P	N	R	R	A	Q	Q	L	A	G	K	Q	S	L	LacI
1	G5	lac-11	V52S	tct	W	2011-04-18	4363	VLB	B	LB	B	0.291037	0.266144	83.183	17.8983	S					ε			10	H7		pHG165c	LacI	L	N	Y	I	P	N	R	S	A	Q	Q	L	A	G	K	Q	S	L	LacI
1	C5	lac-11	V52T	act	L	2012-06-25	4775	B	B	B	B	10.2959	0.901055	705.976	142.351	B					κ			8	F12		pHG165c	LacI	L	N	Y	I	P	N	R	T	A	Q	Q	L	A	G	K	Q	S	L	LacI
tube		LacI (109)	D274N			2012-12-03	4951	w	w	w	w	0.0173408	0.0171895	0.0159135	0.00939229	B			x		μ			10	E4		pHG165c	LacI	L	N	Y	I	P	N	R	V	A	Q	Q	L	A	G	K	Q	S	L	LacI
tube		lac-11	D274N			2012-12-03	4952	w	w	w	w	0.136099	0.0450244	0.129561	0.0328536	B			x		μ			10	E5		pHG165c	LacI	L	N	Y	I	P	N	R	V	A	Q	Q	L	A	G	K	Q	S	L	LacI

## Sheet: Table S4 LLhR
								Plate		Plate(min)		Liquid culture B-gal				Pulldown					Glycerol Stock		DNA Stock			Stock		DNA-B	Linker																		Core
Plate	Name	mutated from	mutation	codon	phenotype	Week	Archive	(-)	(+)	(-)	(+)	(-)	(-)error	(+)	(+)error	O1	O1-redo	Osym	Rev Seq	comments	Box	Position	Box	Plate	Position	Strain	Vector	Domain	45	46	47	48	49	50	51	52	53	54	55	56	57	58	59	60	61	62	Domain
	tube	LLhR	WT		W	2011-02-09	4305	W	LB	W	B	0.055	0.056	324	118	C			x		δ			11	A1	3.3	pHG165a	LacI	L	N	Y	I	P	N	R	V	A	Q	Q	L	A	G	K	Q	S	H	RbsR
	tube	LRhR	WT		L	2012-08-14	4795	B	B	B	B	743.919	41.6678	807.824	59.3179	S			x		κ			8	H8	3.3	pHG165a	LacI	L	N	Y	A	P	S	A	L	A	R	S	L	K	L	N	Q	T	H	RbsR
1	A8	LLHR	G58E	GAA	B	2010-03-15	4000	B	B	B	B	500.271	28.1351	494.87	27.2537	B			Good		α			1	A1	3.3	pHG165a	LacI	L	N	Y	I	P	N	R	V	A	Q	Q	L	A	E	K	Q	S	H	RbsR
2	B8	LLHR	G58F	ttc	B	2010-03-15	4016	B	B	B	B	694.549	199.985	701.12	143.01	N	B	B	Good		α			1	A3	3.3	pHG165a	LacI	L	N	Y	I	P	N	R	V	A	Q	Q	L	A	F	K	Q	S	H	RbsR
2	C8	LLHR	G58I	ata	B	2010-03-15	4017	B	B	B	B	447.316	172.198	547.977	104.75	N	S	B	Good		α			1	B3	3.3	pHG165a	LacI	L	N	Y	I	P	N	R	V	A	Q	Q	L	A	I	K	Q	S	H	RbsR
1	C8	LLHR	G58K	AAA	L	2011-12-12	4424	B	B	B	B	18.6409	1.42162	90.4975	19.5353	B					ζ			5	A2	3.3	pHG165a	LacI	L	N	Y	I	P	N	R	V	A	Q	Q	L	A	K	K	Q	S	H	RbsR
2	D8	LLHR	G58L	cta	B	2010-03-15	4018	B	B	B	B	342.525	120.799	617.302	216.892	S			Good		α			1	C3	3.3	pHG165a	LacI	L	N	Y	I	P	N	R	V	A	Q	Q	L	A	L	K	Q	S	H	RbsR
1	B8	LLHR	G58N	AAT	B	2010-03-15	4001	B	B	B	B	116.709	8.37496	400.15	66.7035	B			Good		α			1	B1	3.3	pHG165a	LacI	L	N	Y	I	P	N	R	V	A	Q	Q	L	A	N	K	Q	S	H	RbsR
1	D8	LLHR	G58R	AGA	L	2011-12-12	4434	B	B	B	B	14.0536	3.74659	82.8887	40.0755	B			Good		ζ			5	C3	3.3	pHG165a	LacI	L	N	Y	I	P	N	R	V	A	Q	Q	L	A	R	K	Q	S	H	RbsR
2	F8	LLHR	G58S	agt	B	2010-03-15	4019	B	B	B	B	509.315	50.4807	654.265	219.29	N	N	N	Good		α			1	D3	3.3	pHG165a	LacI	L	N	Y	I	P	N	R	V	A	Q	Q	L	A	S	K	Q	S	H	RbsR
1	E12	LLHR	H62A	GCT	L	2011-12-12	4437	B	B	W	B	0.520338	0.11236	1233.44	483.462	B			Good		ζ			5	F3	3.3	pHG165a	LacI	L	N	Y	I	P	N	R	V	A	Q	Q	L	A	G	K	Q	S	A	RbsR
2	E12	LLHR	H62E	gag	VLB	2011-12-05	4413	LB	B	W	B	0.358612	0.151784	425.647	80.5785	S			Good		ζ			4	F12	3.3	pHG165a	LacI	L	N	Y	I	P	N	R	V	A	Q	Q	L	A	G	K	Q	S	E	RbsR
2	B12	LLHR	H62I	atc	B	2010-03-15	4020	B	B	B	B	478.517	45.0338	489.108	36.3105	B			Good		α			1	E3	3.3	pHG165a	LacI	L	N	Y	I	P	N	R	V	A	Q	Q	L	A	G	K	Q	S	I	RbsR
2	G12	LLHR	H62K	aag	W	2011-12-20	4450	W	B	W	B	0.0323334	0.0144366	111.968	24.4945	C			Good		ζ			5	C5	3.3	pHG165a	LacI	L	N	Y	I	P	N	R	V	A	Q	Q	L	A	G	K	Q	S	K	RbsR
2	C12	LLHR	H62L	ctt	L	2010-04-12	4039	B/LB	B	ND	ND	1.62874	0.424501	426.244	87.2316	C			Good		α			1	H5	3.3	pHG165a	LacI	L	N	Y	I	P	N	R	V	A	Q	Q	L	A	G	K	Q	S	L	RbsR
1	A12	LLHR	H62P	CCC	B	2010-03-15	4002	B	B	B	B	575.635	130.213	573.325	170.832	B			Good		α			1	C1	3.3	pHG165a	LacI	L	N	Y	I	P	N	R	V	A	Q	Q	L	A	G	K	Q	S	P	RbsR
1	H12	LLHR	H62S	TCC	W	2011-12-05	4416	VLB	B	W	B	0.170699	0.0641495	439.686	235.055	B					ζ			5	A1	3.3	pHG165a	LacI	L	N	Y	I	P	N	R	V	A	Q	Q	L	A	G	K	Q	S	S	RbsR
1	C12	LLHR	H62T	ACC	L	2010-04-12	4038	B/LB	B	ND	ND	2.43553	0.374804	430.083	82.8866	B					α			1	G5	3.3	pHG165a	LacI	L	N	Y	I	P	N	R	V	A	Q	Q	L	A	G	K	Q	S	T	RbsR
tube	4003	LLHR	H62V	GTC	B	2010-03-15	4003	B	B	B	B	298.74	85.7279	598.589	217.243	S				originally 1-B12; original glycerol stock α	ν			11	H2	3.3	pHG165a	LacI	L	N	Y	I	P	N	R	V	A	Q	Q	L	A	G	K	Q	S	V	RbsR
tube	4451W	LLHR	I48A	gcc	W	2012-11-05	4451	W	B	W	B	0.0415094	0.0270843	366.435	88.0786	C			Good	Originally 2-H2, redo checked okay	ζ			5	D5	3.3	pHG165a	LacI	L	N	Y	A	P	N	R	V	A	Q	Q	L	A	G	K	Q	S	H	RbsR
1	A2	LLHR	I48D	GAT	B	2010-03-15	4004	B	B	B	B	134.493	16.376	456.875	76.0935	B			Good		α			1	E1	3.3	pHG165a	LacI	L	N	Y	D	P	N	R	V	A	Q	Q	L	A	G	K	Q	S	H	RbsR
1	C2	LLHR	I48E	GAG	L	2010-04-12	4040	B/LB	B	ND	ND	6.19478	0.704114	464.582	54.4635	C			Good		α			1	A6	3.3	pHG165a	LacI	L	N	Y	E	P	N	R	V	A	Q	Q	L	A	G	K	Q	S	H	RbsR
1	D2	LLHR	I48G	GGT	L	2011-12-12	4428	B	B	W	B	1.80002	0.834806	1072.24	172.2	B					ζ			5	E2	3.3	pHG165a	LacI	L	N	Y	G	P	N	R	V	A	Q	Q	L	A	G	K	Q	S	H	RbsR
2	E2	LLHR	I48K	aaa	VLB	2011-12-05	4414	LB	B	W	B	0.0768698	0.0333177	610.631	96.2792	B			Good		ζ			4	G12	3.3	pHG165a	LacI	L	N	Y	K	P	N	R	V	A	Q	Q	L	A	G	K	Q	S	H	RbsR
1	F2	LLHR	I48L	TTG	W	2011-12-05	4417	W	B	W	B	0.0999785	0.040794	440.91	178.915	B			Good		ζ			5	B1	3.3	pHG165a	LacI	L	N	Y	L	P	N	R	V	A	Q	Q	L	A	G	K	Q	S	H	RbsR
1	B2	LLHR	I48P	CCT	B	2010-03-15	4005	B	B	B	B	549.827	101.246	646.72	161.227	B			Good		α			1	F1	3.3	pHG165a	LacI	L	N	Y	P	P	N	R	V	A	Q	Q	L	A	G	K	Q	S	H	RbsR
1	G2	LLHR	I48R	AGG	W	2011-12-05	4418	W	B	W	B	0.0788353	0.0898459	386.71	144.808	C			Good		ζ			5	C1	3.3	pHG165a	LacI	L	N	Y	R	P	N	R	V	A	Q	Q	L	A	G	K	Q	S	H	RbsR
2	F2	LLHR	I48S	tca	W	2011-12-20	4452	W	B	W	B	0.045063	0.015389	370.465	47.3832	B					ζ			5	E5	3.3	pHG165a	LacI	L	N	Y	S	P	N	R	V	A	Q	Q	L	A	G	K	Q	S	H	RbsR
1	H2	LLHR	I48T	ACT	W	2011-12-05	4419	W	B	W	B	0.0293317	0.0229008	343.157	93.0524	C			Good		ζ			5	D1	3.3	pHG165a	LacI	L	N	Y	T	P	N	R	V	A	Q	Q	L	A	G	K	Q	S	H	RbsR
1	D9	LLHR	K59A	GCA	L	2011-12-12	4435	B	B	VLB	B	0.868784	0.13396	996.333	221.983	B			Good		ζ			5	D3	3.3	pHG165a	LacI	L	N	Y	I	P	N	R	V	A	Q	Q	L	A	G	A	Q	S	H	RbsR
1	E9	LLHR	K59G	GGT	L	2011-12-05	4411	LB	B	VLB	B	0.903166	0.4475	908.781	133.014	B			Good		ζ			4	D12	3.3	pHG165a	LacI	L	N	Y	I	P	N	R	V	A	Q	Q	L	A	G	G	Q	S	H	RbsR
2	B9	LLHR	K59I	ata	B	2010-03-15	4021	B	B	B	B	51.4044	10.5254	586.168	142.853	S			Good		α			1	F3	3.3	pHG165a	LacI	L	N	Y	I	P	N	R	V	A	Q	Q	L	A	G	I	Q	S	H	RbsR
1	C9	LLHR	K59L	CTT	L	2011-12-12	4425	B	B	B	B	11.9101	2.03328	1500.94	305.041	B			Good		ζ			5	B2	3.3	pHG165a	LacI	L	N	Y	I	P	N	R	V	A	Q	Q	L	A	G	L	Q	S	H	RbsR
	tube	LLHR	K59P	cct	B	2010-04-12	4022	B	B	B	B	779.398	99.9366	786.178	62.5049	S				Originally LLhR 2-A9, complet redo; original glycerol stock α	ν			10	H12	3.3	pHG165a	LacI	L	N	Y	I	P	N	R	V	A	Q	Q	L	A	G	P	Q	S	H	RbsR
2	C9	LLHR	K59Q	caa	L	2011-12-05	4412	B	B	B	B	7.09449	1.36114	1145.72	212.058	S			Good		ζ			4	E12	3.3	pHG165a	LacI	L	N	Y	I	P	N	R	V	A	Q	Q	L	A	G	Q	Q	S	H	RbsR
1	G9	LLHR	K59R	AGG	W	2011-12-05	4420	W	B	W	B	0.122721	0.0338465	690.787	141.796	B			Good		ζ			5	E1	3.3	pHG165a	LacI	L	N	Y	I	P	N	R	V	A	Q	Q	L	A	G	R	Q	S	H	RbsR
1	B9	LLHR	K59T	ACG	B	2010-03-15	4006	B	B	B	B	40.2772	7.27198	629.207	192.306	B			Good		α			1	G1	3.3	pHG165a	LacI	L	N	Y	I	P	N	R	V	A	Q	Q	L	A	G	T	Q	S	H	RbsR
	tube	LLhR	K59V	gta	L	2012-08-14	4796	B	B	B	B	38.6804	11.092	809.644	191.324	N		B			κ			8	H9	3.3	pHG165a	LacI	L	N	Y	I	P	N	R	V	A	Q	Q	L	A	G	V	Q	S	H	RbsR
1	D1	LLHR	N46E	GAA	L	2011-12-12	4426	B	B	W	B	2.13673	1.0326	1314.64	236.959	C			Good		ζ			5	C2	3.3	pHG165a	LacI	L	E	Y	I	P	N	R	V	A	Q	Q	L	A	G	K	Q	S	H	RbsR
2	G1	LLHR	N46L	cta	W	2011-12-20	4453	VLB	B	W	B	0.318037	0.0545943	737.687	54.3043	S			Good		ζ			5	F5	3.3	pHG165a	LacI	L	L	Y	I	P	N	R	V	A	Q	Q	L	A	G	K	Q	S	H	RbsR
1	C1	LLHR	N46P	CCT	L	2010-04-12	4035	B/LB	B	ND	ND	4.83297	0.939933	461.279	53.469	B			Good		α			1	D5	3.3	pHG165a	LacI	L	P	Y	I	P	N	R	V	A	Q	Q	L	A	G	K	Q	S	H	RbsR
tube	4454W	LLHR	N46R		W	2012-11-05	4454	W	B	W	B	0.0789392	0.0618728	279.208	75.8542	B			Good	Originally2-H1 (N46T), data average with 4441 (12/12/11); original glycerol stock ζ	ν			11	G3	3.3	pHG165a	LacI	L	R	Y	I	P	N	R	V	A	Q	Q	L	A	G	K	Q	S	H	RbsR
2	F1	LLHR	N46V	gtc	W	2011-12-20	4455	W	B	W	B	0.0797391	0.0215988	409.372	134.64	B			Good		ζ			5	H5	3.3	pHG165a	LacI	L	V	Y	I	P	N	R	V	A	Q	Q	L	A	G	K	Q	S	H	RbsR
2	E1	LLHR	N46W	tgg	VLB	2011-12-05	4415	LB	B	W	B	1.27543	0.419449	1143.27	143.28	B			Good		ζ			4	H12	3.3	pHG165a	LacI	L	W	Y	I	P	N	R	V	A	Q	Q	L	A	G	K	Q	S	H	RbsR
1	G1	LLHR	N46Y	GCG	W	2011-12-20	4442	W	B	W	B	0.109196	0.0139338	423.882	33.2701	C					ζ			5	C4	3.3	pHG165a	LacI	L	Y	Y	I	P	N	R	V	A	Q	Q	L	A	G	K	Q	S	H	RbsR
1	E3	LLHR	N50A	GCA	L	2011-12-12	4438	B	B	B	B	768.98	87.3062	2267.15	681.896	S			Good		ζ			5	G3	3.3	pHG165a	LacI	L	N	Y	I	P	A	R	V	A	Q	Q	L	A	G	K	Q	S	H	RbsR
2	C3	LLHR	N50L	tta	B	2010-04-12	4023	B	B	ND	ND	354.872	88.9827	482.474	97.7226	S			Good		α			1	H3	3.3	pHG165a	LacI	L	N	Y	I	P	L	R	V	A	Q	Q	L	A	G	K	Q	S	H	RbsR
2	A3	LLHR	N50Q	cag	B	2010-04-12	4024	B	B	ND	ND	511.1	120.762	520.424	58.7107	S			Good	silent mutation at E199	α			1	A4	3.3	pHG165a	LacI	L	N	Y	I	P	Q	R	V	A	Q	Q	L	A	G	K	Q	S	H	RbsR
1	D3	LLHR	N50S	TCT	L	2011-12-12	4429	B	B	LB	B	3.83394	0.343492	948.935	220.115	C			Good		ζ			5	F2	3.3	pHG165a	LacI	L	N	Y	I	P	S	R	V	A	Q	Q	L	A	G	K	Q	S	H	RbsR
1	B3	LLHR	N50T	ACA	B	2010-03-15	4007	B	B	B	B	465.707	79.9221	500.958	101.347	B			Good		α			1	H1	3.3	pHG165a	LacI	L	N	Y	I	P	T	R	V	A	Q	Q	L	A	G	K	Q	S	H	RbsR
1	G6	LLHR	Q54A	GCA	W	2011-12-20	4443	VLB	B	W	B	0.118457	0.0520399	429.572	71.0076	B			Good		ζ			5	D4	3.3	pHG165a	LacI	L	N	Y	I	P	N	R	V	A	A	Q	L	A	G	K	Q	S	H	RbsR
2	A6	LLHR	Q54D	gac	B	2010-04-12	4025	B	B	ND	ND	492.599	105.79	443.8	98.1393	S			Good		α			1	B4	3.3	pHG165a	LacI	L	N	Y	I	P	N	R	V	A	D	Q	L	A	G	K	Q	S	H	RbsR
2	B6	LLHR	Q54E	gaa	B	2010-04-12	4026	B	B	ND	ND	237.874	16.7632	501.214	16.6234	S			Good		α			1	C4	3.3	pHG165a	LacI	L	N	Y	I	P	N	R	V	A	E	Q	L	A	G	K	Q	S	H	RbsR
1	D6	LLHR	Q54G	GGG	L	2011-12-12	4432	B	B	B	B	37.8236	19.6166	1719.21	332.828	B			Good		ζ			5	A3	3.3	pHG165a	LacI	L	N	Y	I	P	N	R	V	A	G	Q	L	A	G	K	Q	S	H	RbsR
1	C6	LLHR	Q54K	AAG	L	2011-12-12	4422	LB	B	W	B	0.837283	0.280914	887.673	124.081	C			Good		ζ			5	G1	3.3	pHG165a	LacI	L	N	Y	I	P	N	R	V	A	K	Q	L	A	G	K	Q	S	H	RbsR
1	B6	LLHR	Q54L	TTA	B	2010-03-15	4008	B	B	B	B	41.1059	4.60134	431.647	64.0127	B					α			1	A2	3.3	pHG165a	LacI	L	N	Y	I	P	N	R	V	A	L	Q	L	A	G	K	Q	S	H	RbsR
1	A6	LLHR	Q54P	CCA	B	2010-03-15	4009	B	B	B	B	753.719	175.325	709.956	231.27	S			Good		α			1	B2	3.3	pHG165a	LacI	L	N	Y	I	P	N	R	V	A	P	Q	L	A	G	K	Q	S	H	RbsR
2	E6	LLHR	Q54S	tcg	L	2011-12-05	4407	LB	B	W	B	0.189903	0.0434535	843.328	128.736	B			Good		ζ			4	H11	3.3	pHG165a	LacI	L	N	Y	I	P	N	R	V	A	S	Q	L	A	G	K	Q	S	H	RbsR
2	D7	LLHR	Q55A	gcc	L	2011-12-05	4406	B	B	LB	B	1.56535	0.387571	692.126	161.984	B			Good		ζ			4	G11	3.3	pHG165a	LacI	L	N	Y	I	P	N	R	V	A	Q	A	L	A	G	K	Q	S	H	RbsR
2	B7	LLHR	Q55G	ggg	B	2010-04-12	4027	B	B	ND	ND	210.196	14.2612	478.774	49.6628	S					α			1	D4	3.3	pHG165a	LacI	L	N	Y	I	P	N	R	V	A	Q	G	L	A	G	K	Q	S	H	RbsR
1	D7	LLHR	Q55H	CAT	L	2011-12-12	4433	B	B	LB	B	4.52444	0.889605	2435.19	1066.2	B			Good		ζ			5	B3	3.3	pHG165a	LacI	L	N	Y	I	P	N	R	V	A	Q	H	L	A	G	K	Q	S	H	RbsR
1	E7	LLHR	Q55I	ATT	L	2011-12-12	4439	LB	B	W	B	0.579164	0.147622	187.034	48.2811	N		B			ζ			5	H3	3.3	pHG165a	LacI	L	N	Y	I	P	N	R	V	A	Q	I	L	A	G	K	Q	S	H	RbsR
tube	4015	LLHR	Q55K	AAG	B	2010-03-15	4015	B	B	B	B	16.6293	2.31407	597.76	155.175	B				originally 1-B7; original glycerol stock α	ν			11	B3	3.3	pHG165a	LacI	L	N	Y	I	P	N	R	V	A	Q	K	L	A	G	K	Q	S	H	RbsR
2	E7	LLHR	Q55L	tta	L	2011-12-05	4408	B	B	B	B	9.14783	0.884352	393.942	53.8052	S					ζ			4	A12	3.3	pHG165a	LacI	L	N	Y	I	P	N	R	V	A	Q	L	L	A	G	K	Q	S	H	RbsR
2	G7	LLHR	Q55M	atg	L	2011-12-05	4410	LB	B	W	B	0.421506	0.28454	485.148	65.178	S			Good		ζ			4	C12	3.3	pHG165a	LacI	L	N	Y	I	P	N	R	V	A	Q	M	L	A	G	K	Q	S	H	RbsR
1	A7	LLHR	Q55P	CCT	B	2010-03-15	4010	B	B	B	B	567.791	128.847	522.424	145.223	B			Good		α			1	C2	3.3	pHG165a	LacI	L	N	Y	I	P	N	R	V	A	Q	P	L	A	G	K	Q	S	H	RbsR
tube		LLhR	Q55R			2012-12-03	4940	B	B	LB	B	11.2837	1.83399	835.85	147.486	B				4948 is duplicate of 4940; alternate glycerol stock ν	μ			10	D7	3.3	pHG165a	LacI	L	N	Y	I	P	N	R	V	A	Q	R	L	A	G	K	Q	S	H	RbsR
tube	4423 Q55S	LLHR	Q55S	CGA	L	2011-12-12	4423	B	B	B	B	3.97288	0.381156	875.829	132.59	S			Good	originally thought to be R, See SM10-2-12, redone on 11-5-12; alternate glycerol stock ν	ζ			11	F3	3.3	pHG165a	LacI	L	N	Y	I	P	N	R	V	A	Q	S	L	A	G	K	Q	S	H	RbsR
2	F7	LLHR	Q55T	act	L	2011-12-05	4409	LB	B	W	B	0.602748	0.104846	1004.83	78.0015	B			Good		ζ			4	B12	3.3	pHG165a	LacI	L	N	Y	I	P	N	R	V	A	Q	T	L	A	G	K	Q	S	H	RbsR
1	G10	LLHR	Q60A	GCG	W	2011-12-20	4444	W	B	W	B	0.0178053	0.0124813	189.624	68.7863	C			Good		ζ			5	E4	3.3	pHG165a	LacI	L	N	Y	I	P	N	R	V	A	Q	Q	L	A	G	K	A	S	H	RbsR
2	B10	LLHR	Q60E	gag	L	2010-04-12	4034	B/LB	B	ND	ND	3.5039	1.71219	413.135	113.183	C			Good		α			1	C5	3.3	pHG165a	LacI	L	N	Y	I	P	N	R	V	A	Q	Q	L	A	G	K	E	S	H	RbsR
2	D10	LLHR	Q60F	ttt	L	2011-12-05	4404	LB	B	VLB	B	2.25846	0.95979	804.779	120.37	B			Good		ε			4	E11	3.3	pHG165a	LacI	L	N	Y	I	P	N	R	V	A	Q	Q	L	A	G	K	F	S	H	RbsR
1	E10	LLHR	Q60H	CAT	L	2011-12-12	4436	LB	B	W	B	0.182812	0.069405	658.818	111.912	C			Good		ζ			5	E3	3.3	pHG165a	LacI	L	N	Y	I	P	N	R	V	A	Q	Q	L	A	G	K	H	S	H	RbsR
1	C10	LLHR	Q60I	ATA	L	2010-04-12	4036	B/LB	B	ND	ND	5.32911	1.0465	388.053	81.4935	B			Good		α			1	E5	3.3	pHG165a	LacI	L	N	Y	I	P	N	R	V	A	Q	Q	L	A	G	K	I	S	H	RbsR
tube	4456	LLHR	Q60L	ctg	W	2013-01-07	4456	W	B	W	B	0.123891	0.0856828	243.367	81.9368	B			Good	Originally 2-G10, redo checked okay, deleted one colony; original glycerol stock ζ	ν			11	H3	3.3	pHG165a	LacI	L	N	Y	I	P	N	R	V	A	Q	Q	L	A	G	K	L	S	H	RbsR
1	F10	LLHR	Q60P	CCA	W	2011-12-20	4445	W	B	W	B	0.317718	0.258892	36.5133	17.9848	C			Good		ζ			5	F4	3.3	pHG165a	LacI	L	N	Y	I	P	N	R	V	A	Q	Q	L	A	G	K	P	S	H	RbsR
1	H10	LLHR	Q60R	AGG	W	2011-12-20	4446	W	B	W	B	0.0279523	0.0105383	160.15	26.3058	B			Good		ζ			5	G4	3.3	pHG165a	LacI	L	N	Y	I	P	N	R	V	A	Q	Q	L	A	G	K	R	S	H	RbsR
1	D10	LLHR	Q60T	ACC	L	2011-12-12	4427	B	B	LB	B	4.57901	1.14298	1916.77	676.875	C			Good		ζ			5	D2	3.3	pHG165a	LacI	L	N	Y	I	P	N	R	V	A	Q	Q	L	A	G	K	T	S	H	RbsR
2	A10	LLHR	Q60V	gtg	B	2010-04-12	4028	B/LB	B	ND	ND	6.28655	0.221186	416.211	27.4922	B			Good		α			1	E4	3.3	pHG165a	LacI	L	N	Y	I	P	N	R	V	A	Q	Q	L	A	G	K	V	S	H	RbsR
1	G4	LLHR	R51A	GCG	W	2011-12-20	4447	VLB	B	W	B	0.140794	0.0813876	583.463	97.2981	B			Good		ζ			5	H4	3.3	pHG165a	LacI	L	N	Y	I	P	N	A	V	A	Q	Q	L	A	G	K	Q	S	H	RbsR
1	D4	LLHR	R51C	TGC	L	2011-12-12	4430	B	B	B	B	5.09617	0.928679	833.726	194.307	C			Good		ζ			5	G2	3.3	pHG165a	LacI	L	N	Y	I	P	N	C	V	A	Q	Q	L	A	G	K	Q	S	H	RbsR
1	B4	LLHR	R51D	GAT	B	2010-03-15	4011	B	B	B	B	147.445	10.4558	479.796	35.6394	S			Good		α			1	D2	3.3	pHG165a	LacI	L	N	Y	I	P	N	D	V	A	Q	Q	L	A	G	K	Q	S	H	RbsR
2	C4	LLHR	R51N	aac	L	2010-04-12	4042	B/LB	B	ND	ND	4.84282	0.368158	434.031	35.5092	C					α			1	C6	3.3	pHG165a	LacI	L	N	Y	I	P	N	N	V	A	Q	Q	L	A	G	K	Q	S	H	RbsR
1	C4	LLHR	R51Q	CAG	L	2010-04-12	4041	LB	B	ND	ND	2.8271	0.459133	388.72	22.0461	C					α			1	B6	3.3	pHG165a	LacI	L	N	Y	I	P	N	Q	V	A	Q	Q	L	A	G	K	Q	S	H	RbsR
2	D4	LLHR	R51S	agc	L	2011-12-05	4405	B	B	LB	B	2.23629	0.930357	1026.14	179.435	B			Good		ζ			4	F11	3.3	pHG165a	LacI	L	N	Y	I	P	N	S	V	A	Q	Q	L	A	G	K	Q	S	H	RbsR
2	B4	LLHR	R51W	tgg	B	2010-04-12	4029	B/LB	B	ND	ND	15.573	0.716295	274.298	14.1858	B			Good		α			1	F4	3.3	pHG165a	LacI	L	N	Y	I	P	N	W	V	A	Q	Q	L	A	G	K	Q	S	H	RbsR
2	G11	LLHR	S61A	gca	W	2011-12-20	4457	VLB	B	W	B	1.04559	1.40344	531.394	115.011	B			Good		ζ			5	B6	3.3	pHG165a	LacI	L	N	Y	I	P	N	R	V	A	Q	Q	L	A	G	K	Q	A	H	RbsR
1	C11	LLHR	S61C	TGT	L	2010-04-12	4037	B/LB	B	ND	ND	6.09735	0.673499	390.679	72.5669	B					α			1	F5	3.3	pHG165a	LacI	L	N	Y	I	P	N	R	V	A	Q	Q	L	A	G	K	Q	C	H	RbsR
1	A11	LLHR	S61F	TCC	B	2010-03-15	4012	B	B	B	B	187.985	7.19249	457.422	88.5348	S			Good		α			1	E2	3.3	pHG165a	LacI	L	N	Y	I	P	N	R	V	A	Q	Q	L	A	G	K	Q	F	H	RbsR
1	F11	LLHR	S61G	GGG	W	2011-12-20	4448	W	B	W	B	0.284826	0.217879	330.878	68.1459	B			Good		ζ			5	A5	3.3	pHG165a	LacI	L	N	Y	I	P	N	R	V	A	Q	Q	L	A	G	K	Q	G	H	RbsR
2	B11	LLHR	S61K	aaa	B	2010-04-12	4030	B	B	ND	ND	246.399	14.6186	420.347	71.4531	B			Good	plate empty, use tube	α			1	G4	3.3	pHG165a	LacI	L	N	Y	I	P	N	R	V	A	Q	Q	L	A	G	K	Q	K	H	RbsR
2	C11	LLHR	S61L	ttg	B	2010-04-12	4031	B	B	ND	ND	168.251	12.5029	458.617	27.8599	B					α			1	H4	3.3	pHG165a	LacI	L	N	Y	I	P	N	R	V	A	Q	Q	L	A	G	K	Q	L	H	RbsR
1	B11	LLHR	S61Q	CAA	B	2010-03-15	4013	B	B	B	B	20.1032	1.77535	375.025	18.2754	S			Good		α			1	F2	3.3	pHG165a	LacI	L	N	Y	I	P	N	R	V	A	Q	Q	L	A	G	K	Q	Q	H	RbsR
2	A11	LLHR	S61V	gtg	B	2010-04-12	4032	B	B	ND	ND	44.0339	3.04528	419.29	35.0056	B					α			1	A5	3.3	pHG165a	LacI	L	N	Y	I	P	N	R	V	A	Q	Q	L	A	G	K	Q	V	H	RbsR
2	A5	LLHR	V52E	gag	B	2010-04-12	4033	B	B	ND	ND	635.975	117.433	576.101	50.7784	S			Good		α			1	B5	3.3	pHG165a	LacI	L	N	Y	I	P	N	R	E	A	Q	Q	L	A	G	K	Q	S	H	RbsR
	tube	LLHR	V52G	ggg	B	2010-03-15	4014	B	B	B	B	153.386	15.9583	477.843	58.3421	B			Good	Originally LLhR 1-B5; original glycerol stock α	ν			11	A3	3.3	pHG165a	LacI	L	N	Y	I	P	N	R	G	A	Q	Q	L	A	G	K	Q	S	H	RbsR
1	F5	LLHR	V52I	ATA	W	2011-12-20	4449	W	B	W	B	0.0873237	0.0420984	239.394	55.8965	C			Good		ζ			5	B5	3.3	pHG165a	LacI	L	N	Y	I	P	N	R	I	A	Q	Q	L	A	G	K	Q	S	H	RbsR
1	D5	LLHR	V52L	CTA	L	2011-12-12	4431	B	B	B	B	5.62041	1.20914	811.602	158.859	C			Good		ζ			5	H2	3.3	pHG165a	LacI	L	N	Y	I	P	N	R	L	A	Q	Q	L	A	G	K	Q	S	H	RbsR
	tube	LLHR	V52M	atg	B	2011-12-12	4421	B	B	B	B	16.5906	2.42301	1423.66	389.928	C			Good		ζ			5	F1	3.3	pHG165a	LacI	L	N	Y	I	P	N	R	M	A	Q	Q	L	A	G	K	Q	S	H	RbsR
1	C5	LLHR	V52P	CCC	L	2010-04-12	4043	LB	B	ND	ND	1.67548	0.368903	342.545	60.7227	C					α			1	D6	3.3	pHG165a	LacI	L	N	Y	I	P	N	R	P	A	Q	Q	L	A	G	K	Q	S	H	RbsR
	tube	LLhR	V52T	act	L	2011-12-12	4440	B	B	B	B	13.5902	6.23085	1004.55	109.512	B			Good		ζ			5	A4	3.3	pHG165a	LacI	L	N	Y	I	P	N	R	T	A	Q	Q	L	A	G	K	Q	S	H	RbsR

## Sheet: Table S5 LLhF
								Plate(LB)		Plate(MIN)		Liquid culture B-gal				Pulldown					Glycerol Stock		DNA Stock			Stock		DNA-B	Linker																		Core
Plate	Name	mutated from	mutation	codon	phenotype	Week	Archive	(-)	(+)	(-)	(+)	(-)	(-)error	(+)	(+)error	O1	O1-redo	Osym	Rev Seq	comments	Box	Position	Box	Plate	Position	Strain	Vector	Domain	45	46	47	48	49	50	51	52	53	54	55	56	57	58	59	60	61	62	Domain
tube		LLhF	WT		W	2010-11-08	1122			W	B	1.9	0.3	126	20	C			x	Done as part of sugar screen	V	I3	V		I3	3.3	pHG165	LacI	L	N	Y	I	P	N	R	V	A	Q	Q	L	A	G	K	Q	S	R	CRA
		LFhF	WT			2012-07-23	1113			B	B	912.238	161.431	464.256	77.6497	b					I	C4	I		C4	DH5α	pHG166	LacI	H	N	Y	H	P	N	A	V	A	A	G	L	R	A	G	R	T	R	CRA
1	B8	LLhF	G58C	tgt	B	2010-12-06	4260			B	B	123.807	17.2367	490.552	60.5321	B			Good		δ			3	E9	3.3	pHG165	LacI	L	N	Y	I	P	N	R	V	A	Q	Q	L	A	C	K	Q	S	R	CRA
4	H11	LLhF	G58F	ttc	B	2011-02-14	4290			B	B	780.798	47.5158	672.188	92.3266	B			Good		δ			4	C1	3.3	pHG165	LacI	L	N	Y	I	P	N	R	V	A	Q	Q	L	A	F	K	Q	S	R	CRA
1	C8	LLhF	G58K	aaa	B	2010-12-06	4261			B	B	44.9562	14.3228	301.513	20.5514	S			Good		δ			3	F9	3.3	pHG165	LacI	L	N	Y	I	P	N	R	V	A	Q	Q	L	A	K	K	Q	S	R	CRA
3	E8	LLhF	G58R	agg	B/LB	2011-02-14	4301			MedB	MedB	41.2941	1.83469	170.453	11.6048	B			Good		δ			4	F2	3.3	pHG165	LacI	L	N	Y	I	P	N	R	V	A	Q	Q	L	A	R	K	Q	S	R	CRA
4	G11	LLhF	G58S	tca	B	2011-02-14	4291			B	B	72.7775	2.5253	668.62	77.4118	S			Good		δ			4	D1	3.3	pHG165	LacI	L	N	Y	I	P	N	R	V	A	Q	Q	L	A	S	K	Q	S	R	CRA
4	C11	LLhF	G58T	aca	L	2012-01-09	4476			LB	B	6.56119	1.92787	309.519	44.1047	C			Good		ζ			5	E8	3.3	pHG165	LacI	L	N	Y	I	P	N	R	V	A	Q	Q	L	A	T	K	Q	S	R	CRA
4	D5	LLhF	I48C	tgt	L	2012-01-09	4477			LB	B	3.60508	0.391282	314.089	63.2642	B			Good		ζ			5	F8	3.3	pHG165	LacI	L	N	Y	C	P	N	R	V	A	Q	Q	L	A	G	K	Q	S	R	CRA
4	C5	LLhF	I48F	ttt	VLB	2012-01-23	4495			LB	B	1.18818	0.144104	348.404	51.7544	B					η			5	H10	3.3	pHG165	LacI	L	N	Y	F	P	N	R	V	A	Q	Q	L	A	G	K	Q	S	R	CRA
1	C2	LLhF	I48G	gga	B	2010-12-06	4262			B	B	35.0728	2.34941	547.991	106.802	S			Good		δ			3	G9	3.3	pHG165	LacI	L	N	Y	G	P	N	R	V	A	Q	Q	L	A	G	K	Q	S	R	CRA
tube	48-3	LLhF	I48H		W	2012-07-23	1115			W	B	83.745	111.679	95.9432	26.9793	c				Extremely High Error (133%), not used in analysis	I	C6	I		C6	DH5α	pHG165	LacI	L	N	Y	H	P	N	R	V	A	Q	Q	L	A	G	K	Q	S	R	CRA
tube	AK48	LLhF	I48H, G58A, K59G		B	2011-02-14	1117			B	B	585.297	29.8074	719.477	94.601	S			x		I	C7	I		C7	DH5α	pHG165	LacI	L	N	Y	H	P	N	R	V	A	Q	Q	L	A	A	G	Q	S	R	CRA
4	A5	LLhF	I48L	ctt	W	2012-01-23	4499			VLB	B	0.660055	0.17068	167.136	19.7085	B			Good		η			5	D11	3.3	pHG165	LacI	L	N	Y	L	P	N	R	V	A	Q	Q	L	A	G	K	Q	S	R	CRA
3	A2	LLhF	I48P	cct	B	2010-12-06	4278			B	B	683.96	79.5229	668.81	180.147	S			Good		δ			3	G11	3.3	pHG165	LacI	L	N	Y	P	P	N	R	V	A	Q	Q	L	A	G	K	Q	S	R	CRA
1	E2	LLhF	I48R	cgt	L	2012-01-09	4464			LB	B	0.504467	0.105723	267.47	107.765	C					ζ			5	A7	3.3	pHG165	LacI	L	N	Y	R	P	N	R	V	A	Q	Q	L	A	G	K	Q	S	R	CRA
4	E5	LLhF	I48W	tgg	L	2012-01-09	4478			LB	B	3.26022	0.75175	328.127	38.4557	B			Good		ζ			5	G8	3.3	pHG165	LacI	L	N	Y	W	P	N	R	V	A	Q	Q	L	A	G	K	Q	S	R	CRA
3	A9	LLhF	K59F	ttc	B	2010-12-06	4279			B	B	130.136	16.7907	691.114	93.0952	S			Good		δ			3	H11	3.3	pHG165	LacI	L	N	Y	I	P	N	R	V	A	Q	Q	L	A	G	F	Q	S	R	CRA
4	E10	LLhF	K59G	gga	L	2012-01-09	4479			LB	B	8.49984	2.94411	432.91	37.1618	C			Good		ζ			5	H8	3.3	pHG165	LacI	L	N	Y	I	P	N	R	V	A	Q	Q	L	A	G	G	Q	S	R	CRA
4	G10	LLhF	K59I	att	B	2011-02-14	4292			B	B	161.189	6.82125	749.546	87.9761	S			Good		δ			4	E1	3.3	pHG165	LacI	L	N	Y	I	P	N	R	V	A	Q	Q	L	A	G	I	Q	S	R	CRA
4	F10	LLhF	K59L	ctc	B	2011-02-14	4293			B	B	47.8918	1.32144	708.136	77.8044	B					δ			4	F1	3.3	pHG165	LacI	L	N	Y	I	P	N	R	V	A	Q	Q	L	A	G	L	Q	S	R	CRA
4	H10	LLhF	K59P	cca	B	2011-02-14	4294			B	B	861.42	41.4986	785.082	88.9026	S			Good		δ			4	G1	3.3	pHG165	LacI	L	N	Y	I	P	N	R	V	A	Q	Q	L	A	G	P	Q	S	R	CRA
1	C9	LLhF	K59Q	caa	B	2010-12-06	4263			B	B	48.513	4.83884	606.98	112.362	N		B	Good		δ			3	H9	3.3	pHG165	LacI	L	N	Y	I	P	N	R	V	A	Q	Q	L	A	G	Q	Q	S	R	CRA
1	D9	LLhF	K59R	cgg	L	2012-01-09	4465			LB	B	1.98698	0.137469	338.156	52.9858	C			Good		ζ			5	B7	3.3	pHG165	LacI	L	N	Y	I	P	N	R	V	A	Q	Q	L	A	G	R	Q	S	R	CRA
3	F1	LLhF	N46A	gca	VLB	2012-01-23	4493			LB	B	1.27084	0.0822245	245.928	46.1085	B			Good		η			5	F10	3.3	pHG165	LacI	L	A	Y	I	P	N	R	V	A	Q	Q	L	A	G	K	Q	S	R	CRA
1	C1	LLhF	N46E	gag	B	2010-12-06	4264			LB	B	19.562	6.46367	564.305	121.265	B			Good		δ			3	A10	3.3	pHG165	LacI	L	E	Y	I	P	N	R	V	A	Q	Q	L	A	G	K	Q	S	R	CRA
3	E1	LLhF	N46G	ggt	L	2012-01-09	4474			LB	B	4.37128	0.510151	388.718	35.1093	B			Good		ζ			5	C8	3.3	pHG165	LacI	L	G	Y	I	P	N	R	V	A	Q	Q	L	A	G	K	Q	S	R	CRA
4	E6	LLhF	N46I	att	L	2012-01-09	4480			B	B	17.8041	3.02461	520.202	45.1087	B			Good		ζ			5	A9	3.3	pHG165	LacI	L	I	Y	I	P	N	R	V	A	Q	Q	L	A	G	K	Q	S	R	CRA
3	D1	LLhF	N46L	ctt	L	2012-01-09	4475			LB	B	8.18073	1.1665	467.842	26.1048	B			Good		ζ			5	D8	3.3	pHG165	LacI	L	L	Y	I	P	N	R	V	A	Q	Q	L	A	G	K	Q	S	R	CRA
4	H6	LLhF	N46P, D140N	cca	B	2011-02-14	4295			B	B	270.049	12.6634	615.232	51.3226	B			Has 2nd mutation, good		δ			4	H1	3.3	pHG165	LacI	L	P	Y	I	P	N	R	V	A	Q	Q	L	A	G	K	Q	S	R	CRA
1	H1	LLhF	N46R	aga	VLB	2013-01-28	4973	LB	LB	W	B	227.655	243.475	212.304	78.8538	B				widely divergent assay days, not used in analysis	ν			10	G2	3.3	pHG165	LacI	L	R	Y	I	P	N	R	V	A	Q	Q	L	A	G	K	Q	S	R	CRA
1	D1	LLhF	N46S	agt	L	2012-01-09	4466			LB	B	0.830457	0.0662787	259.371	34.1478	C			Good		ζ			5	C7	3.3	pHG165	LacI	L	S	Y	I	P	N	R	V	A	Q	Q	L	A	G	K	Q	S	R	CRA
4	D6	LLhF	N46T	acg	L	2012-01-09	4481			LB	B	4.8662	0.599337	325.631	75.4557	B			Good		ζ			5	B9	3.3	pHG165	LacI	L	T	Y	I	P	N	R	V	A	Q	Q	L	A	G	K	Q	S	R	CRA
1	A3	LLhF	N50A	gcg	B	2010-12-06	4265			B	B	794.155	151.198	717.27	77.7059	S			Good		δ			3	B10	3.3	pHG165	LacI	L	N	Y	I	P	A	R	V	A	Q	Q	L	A	G	K	Q	S	R	CRA
1	E3	LLhF	N50C	tgc	L	2012-01-09	4467			B	B	23.0405	5.66043	442.875	37.8175	B			Good		ζ			5	D7	3.3	pHG165	LacI	L	N	Y	I	P	C	R	V	A	Q	Q	L	A	G	K	Q	S	R	CRA
4	H4	LLhF	N50G	ggg	B	2011-02-14	4296			B	B	808.287	52.9229	795.895	84.2255	B			Good		δ			4	A2	3.3	pHG165	LacI	L	N	Y	I	P	G	R	V	A	Q	Q	L	A	G	K	Q	S	R	CRA
1	C3	LLhF	N50R	cga	B	2010-12-06	4266			B	B	1198.75	178.486	629.906	52.414	B			Good		δ			3	C10	3.3	pHG165	LacI	L	N	Y	I	P	R	R	V	A	Q	Q	L	A	G	K	Q	S	R	CRA
1	B3	LLhF	N50S	agt	B	2010-12-06	4267			B	B	32.2148	1.54326	593.543	159.468	S			Good		δ			3	D10	3.3	pHG165	LacI	L	N	Y	I	P	S	R	V	A	Q	Q	L	A	G	K	Q	S	R	CRA
4	D1	LLhF	Q54A	gcc	L	2012-01-09	4482			LB	B	3.70159	0.564823	280.33	48.9976	B			Good		ζ			5	C9	3.3	pHG165	LacI	L	N	Y	I	P	N	R	V	A	A	Q	L	A	G	K	Q	S	R	CRA
tube	4297B2	LLhF	Q54G	ggg	B	2011-02-14	4297			B	B	284.54	56.72	446.905	193.082	B			Good	Originally 4-F1, redo checked okay, 1 day deleted; original glycerol stock δ	ν			11	C4	3.3	pHG165	LacI	L	N	Y	I	P	N	R	V	A	G	Q	L	A	G	K	Q	S	R	CRA
3	C6	LLhF	Q54K	aag	B/LB	2011-02-14	4302			B	B	64.6404	3.65859	703.493	62.3063	B			Good		δ			4	G2	3.3	pHG165	LacI	L	N	Y	I	P	N	R	V	A	K	Q	L	A	G	K	Q	S	R	CRA
1	D6	LLhF	Q54R	agg	L	2012-01-09	4468			B	B	11.0372	1.8244	351.26	37.3131	C			Good		ζ			5	E7	3.3	pHG165	LacI	L	N	Y	I	P	N	R	V	A	R	Q	L	A	G	K	Q	S	R	CRA
tube	4268	LLhF	Q54S	tcc	B	2012-11-12	4268			LB	B	29.3574	9.51708	509.583	222.491	B			Good	originally 1-C6, redo checked okay, deleted one day; original glycerol stock δ	ν			11	B4	3.3	pHG165	LacI	L	N	Y	I	P	N	R	V	A	S	Q	L	A	G	K	Q	S	R	CRA
1	A6	LLhF	Q54W	tgg	B	2010-12-06	4269			B	B	529.471	89.4472	613.612	85.4624	S			Good		δ			3	F10	3.3	pHG165	LacI	L	N	Y	I	P	N	R	V	A	W	Q	L	A	G	K	Q	S	R	CRA
3	G7	LLhF	Q55C	tgc	W	2012-01-23	4498			VLB	B	0.332974	0.351328	67.9156	11.5649	B			Good		η			5	C11	3.3	pHG165	LacI	L	N	Y	I	P	N	R	V	A	Q	C	L	A	G	K	Q	S	R	CRA
tube	6A	LLhF	Q55G		B	2011-02-14	1118			B	B	232.039	11.8255	722.633	67.439	S			x		I	C8	I		C8	DH5α	pHG165	LacI	L	N	Y	I	P	N	R	V	A	Q	G	L	A	G	K	Q	S	R	CRA
tube	5A	LLhF	Q55G, G58A, K59G		B	2011-02-14	1119			B	B	63.6344	1.90366	687.87	77.7279	S			x		I	C9	I		C9	DH5α	pHG165	LacI	L	N	Y	I	P	N	R	V	A	Q	G	L	A	A	G	Q	S	R	CRA
tube	8B	LLhF	Q55G, I48H		B	2011-02-14	1120			B	B	238.744	16.7914	553.987	41.3411	S			x		I	D1	I		D1	DH5α	pHG165	LacI	L	N	Y	H	P	N	R	V	A	Q	G	L	A	G	K	Q	S	R	CRA
1	F7	LLhF	Q55I	ata	W	2011-12-20	4458			W	B	0.0674334	0.02407	22.2755	4.41996	C			Good		ζ			5	C6	3.3	pHG165	LacI	L	N	Y	I	P	N	R	V	A	Q	I	L	A	G	K	Q	S	R	CRA
1	C7	LLhF	Q55K	aaa	B	2010-12-06	4270			B	B	37.2407	3.87693	559.364	75.1283	S			Good		δ			3	G10	3.3	pHG165	LacI	L	N	Y	I	P	N	R	V	A	Q	K	L	A	G	K	Q	S	R	CRA
4	D12	LLhF	Q55L	ctc	L	2012-01-09	4483			B	B	23.1082	8.35862	293.299	59.7216	B			Good		ζ			5	D9	3.3	pHG165	LacI	L	N	Y	I	P	N	R	V	A	Q	L	L	A	G	K	Q	S	R	CRA
tube	4500W	LLhF	Q55M	atg	W	2013-01-28	4500			W	B	0.218649	0.126461	21.7465	2.69715	B			Good	originally 4-B12, redid 2 days; original glycerol stock η	ν			11	F4	3.3	pHG165	LacI	L	N	Y	I	P	N	R	V	A	Q	M	L	A	G	K	Q	S	R	CRA
4	E12	LLhF	Q55N	aac	L	2012-01-23	4484			B	B	11.2501	2.20569	473.742	62.3424	B			Good		ζ			5	E9	3.3	pHG165	LacI	L	N	Y	I	P	N	R	V	A	Q	N	L	A	G	K	Q	S	R	CRA
4	H12	LLhF	Q55P	cca	B	2011-02-14	4298			B	B	1042.05	268.763	782.517	145.781	S			Good		δ			4	C2	3.3	pHG165	LacI	L	N	Y	I	P	N	R	V	A	Q	P	L	A	G	K	Q	S	R	CRA
1	D7	LLhF	Q55S	tca	L	2012-01-09	4469			LB	B	2.3558	1.67623	451.426	167.124	C			Good		ζ			5	F7	3.3	pHG165	LacI	L	N	Y	I	P	N	R	V	A	Q	S	L	A	G	K	Q	S	R	CRA
1	G7	LLhF	Q55T	aca	W	2011-12-20	4459			W	B	0.366451	0.102997	54.0192	6.58331	C			Good		ζ			5	D6	3.3	pHG165	LacI	L	N	Y	I	P	N	R	V	A	Q	T	L	A	G	K	Q	S	R	CRA
tube	4496B	LLhF	Q55W	tgg	VLB	2012-12-03	4496			B	B	11.0395	1.30237	367.953	49.2007	B			Good	Originally 4-C12, contaminated with Q55S, deleted old data; original glycerol stock η	ν			11	E4	3.3	pHG165	LacI	L	N	Y	I	P	N	R	V	A	Q	W	L	A	G	K	Q	S	R	CRA
4	F9	LLhF	Q60L	ctc	L	2012-01-23	4485			B	B	4.74743	1.11968	370.825	31.123	C			Good		ζ			5	F9	3.3	pHG165	LacI	L	N	Y	I	P	N	R	V	A	Q	Q	L	A	G	K	L	S	R	CRA
1	F10	LLhF	Q60P	cca	W	2011-12-20	4460			W	B	0.241916	0.243182	27.0305	10.8525	C			Good		ζ			5	E6	3.3	pHG165	LacI	L	N	Y	I	P	N	R	V	A	Q	Q	L	A	G	K	P	S	R	CRA
4	A9	LLhF	Q60R	agg	W	2012-01-23	4501			VLB	B	0.210164	0.12209	71.5059	5.25796	B			Good		η			5	F11	3.3	pHG165	LacI	L	N	Y	I	P	N	R	V	A	Q	Q	L	A	G	K	R	S	R	CRA
1	E10	LLhF	Q60S	agt	L	2012-01-09	4470			LB	B	0.222406	0.0729285	229.26	127.409	C			Good		ζ			5	G7	3.3	pHG165	LacI	L	N	Y	I	P	N	R	V	A	Q	Q	L	A	G	K	S	S	R	CRA
4	D9	LLhF	Q60T	acc	L	2012-01-23	4486			B	B	2.4912	0.282249	258.221	25.4658	C			Good		η			5	G9	3.3	pHG165	LacI	L	N	Y	I	P	N	R	V	A	Q	Q	L	A	G	K	T	S	R	CRA
1	C10	LLhF	Q60V	gta	B	2010-12-06	4271			MedB	B	27.3481	2.72141	486.971	76.3527	B			Good		δ			3	H10	3.3	pHG165	LacI	L	N	Y	I	P	N	R	V	A	Q	Q	L	A	G	K	V	S	R	CRA
3	B4	LLhF	R51G	ggt	B	2010-12-06	4280			B	B	50.2291	3.66587	532.752	71.285	B			Good		δ			3	A12	3.3	pHG165	LacI	L	N	Y	I	P	N	G	V	A	Q	Q	L	A	G	K	Q	S	R	CRA
1	F4	LLhF	R51L	ttg	W	2011-12-20	4461			W	B	0.196666	0.101662	88.1001	10.8538	C		C	Good		ζ			5	F6	3.3	pHG165	LacI	L	N	Y	I	P	N	L	V	A	Q	Q	L	A	G	K	Q	S	R	CRA
4	A3	LLhF	R51M	atg	W	2012-01-23	4502			VLB	B	0.289462	0.0883359	108.068	8.14129	B			Good		η			5	G11	3.3	pHG165	LacI	L	N	Y	I	P	N	M	V	A	Q	Q	L	A	G	K	Q	S	R	CRA
1	C4	LLhF	R51N	aat	B	2010-12-06	4272			B	B	27.965	2.13615	524.125	77.3681	S			Good		δ			3	A11	3.3	pHG165	LacI	L	N	Y	I	P	N	N	V	A	Q	Q	L	A	G	K	Q	S	R	CRA
4	F3	LLhF	R51P	ccg	B/LB	2011-02-14	4304			B	B	79.4648	32.7628	824.434	96.5639	N		B	Good	Consider redo 1 day of (-)	δ			4	A3	3.3	pHG165	LacI	L	N	Y	I	P	N	P	V	A	Q	Q	L	A	G	K	Q	S	R	CRA
4	D3	LLhF	R51S	agc	L	2012-01-23	4487			B	B	2.52659	2.26098	277.202	92.9863	C					η			5	H9	3.3	pHG165	LacI	L	N	Y	I	P	N	S	V	A	Q	Q	L	A	G	K	Q	S	R	CRA
4	E3	LLhF	R51T	acg	L	2012-01-23	4488			B	B	5.86251	0.203231	329.312	49.0058	C					η			5	A10	3.3	pHG165	LacI	L	N	Y	I	P	N	T	V	A	Q	Q	L	A	G	K	Q	S	R	CRA
4	C3	LLhF	R51V	gtg	W	2012-01-23	4503			LB	B	0.457275	0.0733618	225.005	38.7344	C			Good		η			5	H11	3.3	pHG165	LacI	L	N	Y	I	P	N	V	V	A	Q	Q	L	A	G	K	Q	S	R	CRA
tube	4791LB	LLhF	R62E	gag	L	2012-12-03	4791			LB	B	0.622688	0.653658	81.3421	25.3694	B		C		originally 1-D12, contaminated with R62P, deleted old data; original glycerol stock κ	ν			11	D4	3.3	pHG165	LacI	L	N	Y	I	P	N	R	V	A	Q	Q	L	A	G	K	Q	S	E	CRA
4	F7	LLhF	R62G	ggt	B/LB	2012-01-09	4463			B	B	13.4662	3.15914	753.019	265.462	C			Good		ζ			5	H6	3.3	pHG165	LacI	L	N	Y	I	P	N	R	V	A	Q	Q	L	A	G	K	Q	S	G	CRA
3	C12	LLhF	R62I	att	B/LB	2011-02-14	4303			B	B	52.6569	4.91816	760.497	93.4392	S			Good		δ			4	H2	3.3	pHG165	LacI	L	N	Y	I	P	N	R	V	A	Q	Q	L	A	G	K	Q	S	I	CRA
1	G12	LLhF	R62M	atg	W	2012-07-23	4793			W	LB	0.137632	0.0840306	47.2257	6.24523	B					κ			8	H6	3.3	pHG165	LacI	L	N	Y	I	P	N	R	V	A	Q	Q	L	A	G	K	Q	S	M	CRA
1	B12	LLhF	R62P	ccg	B	2010-12-06	4273			B	B	569.53	76.6246	656.911	114.558	S			Good		δ			3	B11	3.3	pHG165	LacI	L	N	Y	I	P	N	R	V	A	Q	Q	L	A	G	K	Q	S	P	CRA
4	A7	LLhF	R62Q	caa	W	2012-01-23	4504			VLB	B	0.154801	0.0415868	99.5299	8.16114	B					η			5	A12	3.3	pHG165	LacI	L	N	Y	I	P	N	R	V	A	Q	Q	L	A	G	K	Q	S	Q	CRA
1	E12	LLhF	R62S	tcc	L	2012-07-23	4792			LB	B	1.08621	0.157791	256.356	41.5012	B					κ			8	H5	3.3	pHG165	LacI	L	N	Y	I	P	N	R	V	A	Q	Q	L	A	G	K	Q	S	S	CRA
4	B7	LLhF	R62Y	tat	W	2012-07-23	4794			W	LB	1.97365	1.97415	35.6813	5.60586	B					κ			8	H7	3.3	pHG165	LacI	L	N	Y	I	P	N	R	V	A	Q	Q	L	A	G	K	Q	S	Y	CRA
1	E11	LLhF	S61A	gcg	L	2012-01-09	4471			B	B	1.5361	0.627366	283.54	43.1999	B			Good		ζ			5	H7	3.3	pHG165	LacI	L	N	Y	I	P	N	R	V	A	Q	Q	L	A	G	K	Q	A	R	CRA
1	F11	LLhF	S61G	gga	L	2012-01-09	4472			LB	B	4.37128	0.551026	388.718	35.1093	B			Good		ζ			5	A8	3.3	pHG165	LacI	L	N	Y	I	P	N	R	V	A	Q	Q	L	A	G	K	Q	G	R	CRA
1	A11	LLhF	S61R	agg	B	2010-12-06	4275			B	B	538.238	63.7849	676.676	93.5194	S					δ			3	D11	3.3	pHG165	LacI	L	N	Y	I	P	N	R	V	A	Q	Q	L	A	G	K	Q	R	R	CRA
4	E8	LLhF	S61T	aca	L	2012-01-23	4489			B	B	12.4547	1.59231	471.853	104.841	C			Good		η			5	B10	3.3	pHG165	LacI	L	N	Y	I	P	N	R	V	A	Q	Q	L	A	G	K	Q	T	R	CRA
1	B11	LLhF	S61Y	aac	B	2010-12-06	4274			B	B	465.798	130.744	661.538	122.501	S			Good		δ			3	C11	3.3	pHG165	LacI	L	N	Y	I	P	N	R	V	A	Q	Q	L	A	G	K	Q	Y	R	CRA
1	H5	LLhF	V52A	gcg	W	2011-12-20	4462			W	B	0.371888	0.266685	98.7433	15.7051	C		C	Good		ζ			5	G6	3.3	pHG165	LacI	L	N	Y	I	P	N	R	A	A	Q	Q	L	A	G	K	Q	S	R	CRA
3	F5	LLhF	V52C	tgc	VLB	2012-01-23	4494			VLB	B	0.85456	0.255366	138.045	18.7816	B			Good		η			5	G10	3.3	pHG165	LacI	L	N	Y	I	P	N	R	C	A	Q	Q	L	A	G	K	Q	S	R	CRA
3	A5	LLhF	V52D	gac	B	2011-02-14	4288			B	B	873.273	42.4908	612.468	36.2771	N		N			δ			4	A1	3.3	pHG165	LacI	L	N	Y	I	P	N	R	D	A	Q	Q	L	A	G	K	Q	S	R	CRA
4	E2	LLhF	V52F	ttt	L	2012-01-23	4490			B	B	15.5167	0.979712	479.038	124.038	B			Good		η			5	C10	3.3	pHG165	LacI	L	N	Y	I	P	N	R	F	A	Q	Q	L	A	G	K	Q	S	R	CRA
4	F2	LLhF	V52G	ggt	B	2011-02-14	4299			B	B	200.365	38.2256	404.687	219.505	S					δ			4	D2	3.3	pHG165	LacI	L	N	Y	I	P	N	R	G	A	Q	Q	L	A	G	K	Q	S	R	CRA
1	F5	LLhF	V52I	att	W	2012-01-23	4497			VLB	B	0.334127	0.14117	124.92	11.6808	B			Good		η			5	B11	3.3	pHG165	LacI	L	N	Y	I	P	N	R	I	A	Q	Q	L	A	G	K	Q	S	R	CRA
4	C2	LLhF	V52L	ttg	L	2012-01-23	4491			B	B	5.44519	1.28413	296.271	23.0389	B			Good		η			5	D10	3.3	pHG165	LacI	L	N	Y	I	P	N	R	L	A	Q	Q	L	A	G	K	Q	S	R	CRA
3	B5	LLhF	V52Q	cag	B	2011-02-14	4289			B	B	167.495	5.64308	582.827	87.9276	S			Good		δ			4	B1	3.3	pHG165	LacI	L	N	Y	I	P	N	R	Q	A	Q	Q	L	A	G	K	Q	S	R	CRA
4	G2	LLhF	V52R	aga	B	2011-02-14	4300			B	B	971.721	53.8875	728.976	55.5732	B			Good		δ			4	E2	3.3	pHG165	LacI	L	N	Y	I	P	N	R	R	A	Q	Q	L	A	G	K	Q	S	R	CRA
1	D5	LLhF	V52S	tcg	L	2012-01-09	4473			LB	B	1.5361	0.530221	283.54	43.1999	C			Good		ζ			5	B8	3.3	pHG165	LacI	L	N	Y	I	P	N	R	S	A	Q	Q	L	A	G	K	Q	S	R	CRA
1	C5	LLhF	V52T	act	B	2010-12-06	4276			LB	B	22.6098	2.8795	645.899	92.035	B			Good		δ			3	E11	3.3	pHG165	LacI	L	N	Y	I	P	N	R	T	A	Q	Q	L	A	G	K	Q	S	R	CRA
1	B5	LLhF	V52W	tgg	B	2010-12-06	4277			B	B	333.242	52.3429	632.445	94.0783	S					δ			3	F11	3.3	pHG165	LacI	L	N	Y	I	P	N	R	W	A	Q	Q	L	A	G	K	Q	S	R	CRA

## Sheet: Table S6 LLhG
								Plate		Plate(min)		Liquid culture B-gal				Pulldown					Glycerol Stock		DNA Stock			Stock		DNA-B	Linker																		Core
Plate	Name	mutated from	mutation	codon	phenotype	Week	Archive	(-)	(+)	(-)	(+)	(-)	(-)error	(+)	(+)error	O1	O1-redo	Osym	Rev Seq	comments	Box	Position	Box	Plate	Position	Strain	Vector	Domain	45	46	47	48	49	50	51	52	53	54	55	56	57	58	59	60	61	62	Domain
tube	3-1/pHG165A D	LLhG	Parent				1213	B	B			14.6	3.5	362	115	C		C	x		I	I2	I		I2	DH5α	pHG165a	LacI	L	N	Y	I	P	N	R	V	A	Q	Q	L	A	G	K	Q	S	E	GalR
tube	62-A-B	LLhG	E62A				1224	B	B			6.56303	0.774451	242.498	48.0414	Y			x		II	A5	II		A5	XL1 Blue	pHG165a	LacI	L	N	Y	I	P	N	R	V	A	Q	Q	L	A	G	K	Q	S	A	GalR
tube	62D-B	LLhG	E62D				1230	W	B			1.69855	0.322766	131.737	15.2785	Y			x		II	B2	II		B2	DH5α	pHG165a	LacI	L	N	Y	I	P	N	R	V	A	Q	Q	L	A	G	K	Q	S	D	GalR
tube	62-W5	LLhG	E62F				1231	W				1.06065	0.112856	275.992	44.2307	Y			x		II	B3	II		B3	DH5α	pHG165a	LacI	L	N	Y	I	P	N	R	V	A	Q	Q	L	A	G	K	Q	S	F	GalR
tube	62-B3	LLhG	E62I				1223	B				33	8.7	523	87	Y/L		Y	x		II	A4	II		A4	XL1 Blue	pHG165a	LacI	L	N	Y	I	P	N	R	V	A	Q	Q	L	A	G	K	Q	S	I	GalR
tube	6-4/pHG165A B	LLhG	E62K				1214	W	B			0.716683	0.188709	246.061	61.1936	Y		Y	x		I	I3	I		I3	DH5α	pHG165a	LacI	L	N	Y	I	P	N	R	V	A	Q	Q	L	A	G	K	Q	S	K	GalR
tube	62-L5	LLhG	E62L				1226	L				3.3	1.3	385	99				x		II	A7	II		A7	DH5α	pHG165a	LacI	L	N	Y	I	P	N	R	V	A	Q	Q	L	A	G	K	Q	S	L	GalR
tube	62-L4	LLhG	E62P				1225	L				18.0712	1.86726	314.935	54.811	Y			x		II	A6	II		A6	DH5α	pHG165a	LacI	L	N	Y	I	P	N	R	V	A	Q	Q	L	A	G	K	Q	S	P	GalR
tube	62-L7	LLhG	E62Q				1229	L				7.19292	0.250933	394.915	59.5643				x		II	B1	II		B1	DH5α	pHG165a	LacI	L	N	Y	I	P	N	R	V	A	Q	Q	L	A	G	K	Q	S	Q	GalR
tube	62-W12	LLhG	E62R				1233	W				0.842626	0.118363	255.672	29.0586				x		II	B5	II		B5	DH5α	pHG165a	LacI	L	N	Y	I	P	N	R	V	A	Q	Q	L	A	G	K	Q	S	R	GalR
tube	62-L2	LLhG	E62T				1228	L				7.44373	0.957615	324.554	69.1325				x		II	A9	II		A9	DH5α	pHG165a	LacI	L	N	Y	I	P	N	R	V	A	Q	Q	L	A	G	K	Q	S	T	GalR
tube	62-L6	LLhG	E62V				1227	L				20.6104	1.1583	487.68	103.551				x		II	A8	II		A8	DH5α	pHG165a	LacI	L	N	Y	I	P	N	R	V	A	Q	Q	L	A	G	K	Q	S	V	GalR
tube	62-W10	LLhG	E62Y				1232	W				0.554878	0.11884	249.728	70.1016				x		II	B4	II		B4	DH5α	pHG165a	LacI	L	N	Y	I	P	N	R	V	A	Q	Q	L	A	G	K	Q	S	Y	GalR
tube	58-B2	LLhG	G58C				1295	B				63.9711	10.9607	631.706	50.279	Y			x		III	i6	III		i6	3.300	pHG165a	LacI	L	N	Y	I	P	N	R	V	A	Q	Q	L	A	C	K	Q	S	E	GalR
tube	58-W2	LLhG	G58K				1298	W				1.2684	0.390314	185.314	19.3548				x		III	i9	III		i9	3.300	pHG165a	LacI	L	N	Y	I	P	N	R	V	A	Q	Q	L	A	K	K	Q	S	E	GalR
		LLhG	G58Q				1714					92.4267	6.4381	445.886	77.2078	B		B	x		V	F2	V		F2	DH5α	pHG165a	LacI	L	N	Y	I	P	N	R	V	A	Q	Q	L	A	Q	K	Q	S	E	GalR
tube	QQTTE-1	LLhG	G58Q,K59Q, Q60T, S61T				1234	B	B			84.8933	8.86558	531.391	69.6571	C			x		II	B6	II		B6	DH5α	pHG165a	LacI	L	N	Y	I	P	N	R	V	A	Q	Q	L	A	Q	Q	T	T	E	GalR
tube	58-L4	LLhG	G58S				1297	L				10.7281	0.413134	627.585	113.01				x		III	i8	III		i8	3.300	pHG165a	LacI	L	N	Y	I	P	N	R	V	A	Q	Q	L	A	S	K	Q	S	E	GalR
tube	58-B4	LLhG	G58T				1296	B				24.1468	1.93447	577.994	109.21				x		III	i7	III		i7	3.300	pHG165a	LacI	L	N	Y	I	P	N	R	V	A	Q	Q	L	A	T	K	Q	S	E	GalR
tube	4-2	LLhG	Hfull				1267	W	L			2.98968	0.514755	17.7009	0.945249	C			x		III	f6	III		f6	3.300	pHG165a	LacI	L	N	Y	I	P	N	A	N	A	R	A	L	A	G	K	Q	S	E	GalR
tube	60-W1	LLhG	Hfull, Q60A				1653	W	W	W	W	0.178157	0.0735586	11.1169	0.757326	c			x	B-gal data done with alternate protocol	IV	h7	IV		h7	3.3	pHG165a	LacI	L	N	Y	I	P	N	A	N	A	R	A	L	A	G	K	A	S	E	GalR
tube	60-W2	LLhG	Hfull, Q60I			2012-07-23	1654	W	L	W	B	0.188546	0.0590843	38.9711	5.48855	c			x		IV	h8	IV		h8	3.3	pHG165a	LacI	L	N	Y	I	P	N	A	N	A	R	A	L	A	G	K	I	S	E	GalR
tube	60-L4	LLhG	Hfull, Q60S			2009-05-28	1652	L	L			0.95158	0.0918455	109.073	6.74681	c			x	96-well format	IV	h6	IV		h6	3.3	pHG165a	LacI	L	N	Y	I	P	N	A	N	A	R	A	L	A	G	K	S	S	E	GalR
tube	60-W3	LLhG	Hfull, Q60T				1655	W	W			0.163067	0.113458	20.2946	1.98972	c			x	B-gal data done with alternate protocol	IV	h9	IV		h9	3.3	pHG165a	LacI	L	N	Y	I	P	N	A	N	A	R	A	L	A	G	K	T	S	E	GalR
tube	61-L3	LLhG	Hfull, S61L			2009-05-28	1657	L	L			0.533771	0.109499	136.784	13.5507	c			x	96-well format	IV	i2	IV		i2	3.3	pHG165a	LacI	L	N	Y	I	P	N	A	N	A	R	A	L	A	G	K	Q	L	E	GalR
tube	61-L1	LLhG	Hfull, S61M			2009-05-28	1656	L	L			1.52422	1.10872	197.334	29.865	c			x	96-well format	IV	i1	IV		i1	3.3	pHG165a	LacI	L	N	Y	I	P	N	A	N	A	R	A	L	A	G	K	Q	M	E	GalR
tube	61-W1	LLhG	Hfull, S61P				1658	W	L	W	W	0.110492	0.0695258	65.9555	17.4587	c			x	B-gal data done with alternate protocol	IV	i3	IV		i3	3.3	pHG165a	LacI	L	N	Y	I	P	N	A	N	A	R	A	L	A	G	K	Q	P	E	GalR
tube	61-W3	LLhG	Hfull, S61T			2012-07-23	1659	W	L	W	B	0.0982933	0.0510249	55.9066	2.88529	c			x		IV	i4	IV		i4	3.3	pHG165a	LacI	L	N	Y	I	P	N	A	N	A	R	A	L	A	G	K	Q	T	E	GalR
tube	1-2	LLhG	Hfull+CL				1253	W	B			5.19822	4.84295	110.321	8.47108	C			x		III	e1	III		e1	3.300	pHG165a	LacI	L	N	Y	I	P	N	A	N	A	R	A	L	A	Q	Q	T	T	E	GalR
tube	D-2	LLhG	Hfull+NL				1270	L	B/LB			4.0726	2.57551	89.4928	14.2274	C			x		III	f8	III		f8	3.300	pHG165a	LacI	L	S	Y	H	P	N	A	N	A	R	A	L	A	G	K	Q	S	E	GalR
tube		LLhG	Hhalf									346.694	82.3373	485.382	145.631				Not done								pHG165a	LacI	L	N	Y	I	P	N	R	V	A	Q	Q	L	A	G	K	Q	S	E	GalR
tube	H48/3-1	LLhG	I48H				1278	B	B			76.4008	4.88032	871.087	62.2389	C			x		III	g7	III		g7	3.300	pHG165a	LacI	L	N	Y	H	P	N	R	V	A	Q	Q	L	A	G	K	Q	S	E	GalR
tube	48E-B4	LLhG	I48N				1293	B	B			380.083	93.3365	787.038	81.4109	Y/L		Y	x		III	i4	III		i4	3.300	pHG165a	LacI	L	N	Y	N	P	N	R	V	A	Q	Q	L	A	G	K	Q	S	E	GalR
tube	E-B3	LLhG	I48S				1283	B	B			397.664	101.938	619.003	93.9619	b			x	Toxic in B-gal	III	h3	III		h3	3.300	pHG165a	LacI	L	N	Y	S	P	N	R	V	A	Q	Q	L	A	G	K	Q	S	E	GalR
tube	E-L2	LLhG	I48V				1284	B	B			458.202	52.8227	433.477	43.8949	c			x	Toxic in B-gal	III	h4	III		h4	3.300	pHG165a	LacI	L	N	Y	V	P	N	R	V	A	Q	Q	L	A	G	K	Q	S	E	GalR
tube	48E-B5	LLhG	I48W				1294	B	B			489.808	31.9934	605.247	99.6235	Y/L		Y	x		III	i5	III		i5	3.300	pHG165a	LacI	L	N	Y	W	P	N	R	V	A	Q	Q	L	A	G	K	Q	S	E	GalR
tube	59-B11	LLhG	K59E				1221	B	B			478.943	35.1402	653.025	146.368	N		N	x		II	A2	II		A2	XL1 Blue	pHG165a	LacI	L	N	Y	I	P	N	R	V	A	Q	Q	L	A	G	E	Q	S	E	GalR
tube	59-B3	LLhG	K59F			2011-01-10	1216	B	B	B	B	998.524	192.366	975.914	375.437	Y/L		Y	x		II	A1	II		A1	XL1 Blue	pHG165a	LacI	L	N	Y	I	P	N	R	V	A	Q	Q	L	A	G	F	Q	S	E	GalR
tube	59-L3	LLhG	K59G				1218	L				23.7406	1.29556	419.913	62.3478				x		I	I6	I		I6	DH5α	pHG165a	LacI	L	N	Y	I	P	N	R	V	A	Q	Q	L	A	G	G	Q	S	E	GalR
tube	59-B1	LLhG	K59P				1215	B	B			703.486	62.2453	672.96	49.9225	N		N	x		I	I4	I		I4	DH5α	pHG165a	LacI	L	N	Y	I	P	N	R	V	A	Q	Q	L	A	G	P	Q	S	E	GalR
tube	59Q-A	LLhG	K59Q				1219	B	B			158.166	23.6401	486.632	145.363	Y/L		Y	x		I	I7	I		I7	DH5α	pHG165a	LacI	L	N	Y	I	P	N	R	V	A	Q	Q	L	A	G	Q	Q	S	E	GalR
tube	QTTE 4	LLhG	K59Q, Q60T, S61T				1222	B	B			167.061	31.3282	469.891	128.178	s			x		II	A3	II		A3	XL1 Blue	pHG165a	LacI	L	N	Y	I	P	N	R	V	A	Q	Q	L	A	G	Q	T	T	E	GalR
tube	59-L1	LLhG	K59R				1217	L				18.5989	1.34305	367.156	61.647				x		I	I5	I		I5	DH5α	pHG165a	LacI	L	N	Y	I	P	N	R	V	A	Q	Q	L	A	G	R	Q	S	E	GalR
tube	VB2	LLhG	K59R, S61R, E62K			2011-01-10	1272	B	B	B	B	40.9449	2.50679	380.426	12.2354	B			x		III	g1	III		g1	3.300	pHG165a	LacI	L	N	Y	I	P	N	R	V	A	Q	Q	L	A	G	R	Q	R	K	GalR
tube	59-B10	LLhG	K59W			LT	1220	B	B	B	B	660.817	46.6794	778.891	73.3232	Y/L		Y/L	x	Used data from LT	I	I8	I		I8	DH5α	pHG165a	LacI	L	N	Y	I	P	N	R	V	A	Q	Q	L	A	G	W	Q	S	E	GalR
VP1	G1	LLhG	N46A	gct	L	2012-10-15	4912	LB	B	LB	B	16.8962	2.20505	229.973	26.2608	B					μ			10	B4	3.3	pHG165a	LacI	L	A	Y	I	P	N	R	V	A	Q	Q	L	A	G	K	Q	S	E	GalR
VP1	A1	LLhG	N46G	ggg	B	2012-10-15	4913	LB	B	LB, few B	B	40.467	4.01761	413.911	76.6616	B				LB picked	μ			10	B5	3.3	pHG165a	LacI	L	G	Y	I	P	N	R	V	A	Q	Q	L	A	G	K	Q	S	E	GalR
tube	46-L1	LLhG	N46H			2009-06-03	1646	B/LB	B/LB	LB	B	53.4159	19.1886	231.196	77.056	c			x		IV	g9	IV		g9	3.3	pHG165a	LacI	L	H	Y	I	P	N	R	V	A	Q	Q	L	A	G	K	Q	S	E	GalR
tube	46-B2	LLhG	N46P			2009-06-03	1644	B	B	B	B	393.111	117.619	332.295	59.2847	n		b	x		IV	g7	IV		g7	3.3	pHG165a	LacI	L	P	Y	I	P	N	R	V	A	Q	Q	L	A	G	K	Q	S	E	GalR
tube	46-L3	LLhG	N46R				1647	B/LB	B/LB	LB	B	24.9682	9.5912	291.268	30.5825	b		c	x		IV	h1	IV		h1	3.3	pHG165a	LacI	L	R	Y	I	P	N	R	V	A	Q	Q	L	A	G	K	Q	S	E	GalR
VP1	H1	LLhG	N46R	cgg	L	2012-10-15	4914	LB	B	LB	B	20.5268	3.61179	288.427	19.3904	B					μ			10	B6	3.3	pHG165a	LacI	L	R	Y	I	P	N	R	V	A	Q	Q	L	A	G	K	Q	S	E	GalR
tube	46-A	LLhG	N46S				1235	B	B			18.334	1.67442	335.625	86.6882	C			x		II	B7	II		B7	DH5α	pHG165a	LacI	L	S	Y	I	P	N	R	V	A	Q	Q	L	A	G	K	Q	S	E	GalR
tube	G-3	LLhG	N46S, I48H				1252	B	B			109.738	9.24647	620.453	92.2667	C			x		III	d9	III		d9	3.300	pHG165a	LacI	L	S	Y	H	P	N	R	V	A	Q	Q	L	A	G	K	Q	S	E	GalR
tube	46-B3	LLhG	N46W			2009-06-03	1645	B	B	B	B	262.286	37.5812	309.094	80.061	N		N	x		IV	g8	IV		g8	3.3	pHG165a	LacI	L	W	Y	I	P	N	R	V	A	Q	Q	L	A	G	K	Q	S	E	GalR
VP1	C2	LLhG	N50C	tgt	B	2012-10-15	4915	LB	B	LB	B	27.5328	7.5036	464.761	132.858	B					μ			10	B7	3.3	pHG165a	LacI	L	N	Y	I	P	C	R	V	A	Q	Q	L	A	G	K	Q	S	E	GalR
tube	4961B	LLhG	N50G	ggt	B	2013-01-07	4961	B	B	B	B	1066.04	187.733	674.776	64.1003	S				Originally VP4-C9	μ			10	F2	3.3	pHG165a	LacI	L	N	Y	I	P	G	R	V	A	Q	Q	L	A	G	K	Q	S	E	GalR
VP1	B2	LLhG	N50I	att	B	2012-10-15	4916	LB	B	B	B	789.888	127.423	535.378	89.0813	B					μ			10	B8	3.3	pHG165a	LacI	L	N	Y	I	P	I	R	V	A	Q	Q	L	A	G	K	Q	S	E	GalR
tube	A9-B	LLhG	N50L	ctg	B	2013-01-08	4968	B	B	B	B	869.956	319.618	676.392	355.958	B					μ			10	F9	3.3	pHG165a	LacI	L	N	Y	I	P	L	R	V	A	Q	Q	L	A	G	K	Q	S	E	GalR
tube	4917	LLhG	N50R	cga	B	2012-10-15	4917	LB	B	B(few W)	B	797.093	135.809	476.201	93.8345	B				B picked, B confirmed as N50R, Originially VP1-D2	μ			10	B9	3.3	pHG165a	LacI	L	N	Y	I	P	R	R	V	A	Q	Q	L	A	G	K	Q	S	E	GalR
tube	4962B	LLhG	N50S	tct	LB	2013-01-07	4962	LB	B	LB	B	15.9818	0.433567	340.727	26.3685	B				originally VP4-H9	μ			10	F3	3.3	pHG165a	LacI	L	N	Y	I	P	S	R	V	A	Q	Q	L	A	G	K	Q	S	E	GalR
VP1	A2	LLhG	N50V	gtt	B	2013-01-07	4918	LB	B	B	B	896.989	156.41	679.389	150.681	B				B-picked, both B and W seq as N50V	μ			10	B10	3.3	pHG165a	LacI	L	N	Y	I	P	V	R	V	A	Q	Q	L	A	G	K	Q	S	E	GalR
VP4	F10	LLhG	Q54A	gcc	B	2013-01-07	4963	b	B	B	B	72.9131	3.78983	584.812	76.6417	B					μ			10	F4	3.3	pHG165a	LacI	L	N	Y	I	P	N	R	V	A	A	Q	L	A	G	K	Q	S	E	GalR
VP1	D3	LLhG	Q54D	gac	B	2012-10-15	4919	LB	B	B	B	693.721	98.8412	567.178	104.536	B					μ			10	B11	3.3	pHG165a	LacI	L	N	Y	I	P	N	R	V	A	D	Q	L	A	G	K	Q	S	E	GalR
tube	A10-B1	LLhG	Q54G	tcg	B	2013-01-08	4969	B	B	B	B	993.893	256.045	915.825	346.257	B					μ			10	F10	3.3	pHG165a	LacI	L	N	Y	I	P	N	R	V	A	G	Q	L	A	G	K	Q	S	E	GalR
VP1	B3	LLhG	Q54H	cac	B	2012-10-15	4920	B	B	B	B	834.043	120.684	594.692	133.626	S					μ			10	B12	3.3	pHG165a	LacI	L	N	Y	I	P	N	R	V	A	H	Q	L	A	G	K	Q	S	E	GalR
tube	54-A	LLhG	Q54R				1237	B	B			21.0827	3.85416	360.445	80.0686	C			x		II	B9	II		B9	DH5α	pHG165a	LacI	L	N	Y	I	P	N	R	V	A	R	Q	L	A	G	K	Q	S	E	GalR
tube	5455B	LLhG	Q54R, Q55A				1282	B	B			23.139	1.13294	394.593	95.536	C			x		III	h2	III		h2	3.300	pHG165a	LacI	L	N	Y	I	P	N	R	V	A	R	A	L	A	G	K	Q	S	E	GalR
tube	4964B	LLhG	Q54T	acg	B	2013-01-07	4964	B	B	B	B	774.459	130.538	693.36	175.847	B				originally VP4-E10	μ			10	F5	3.3	pHG165a	LacI	L	N	Y	I	P	N	R	V	A	T	Q	L	A	G	K	Q	S	E	GalR
tube	55-B	LLhG	Q55A				1238	B	B			37.2078	3.3067	252.415	33.0037	Y			x		II	C1	II		C1	DH5α	pHG165a	LacI	L	N	Y	I	P	N	R	V	A	Q	A	L	A	G	K	Q	S	E	GalR
tube	T-2	LLhG	Q55A, G58Q, S61T, E62K			2011-01-10	1257	B	B	LB	B	13.5076	2.12226	381.824	33.2216	C			x		III	e5	III		e5	3.300	pHG165a	LacI	L	N	Y	I	P	N	R	V	A	Q	A	L	A	Q	K	Q	T	K	GalR
tube	55-W2	LLhG	Q55I				1242	VLB				5.78909	1.3507	66.9941	10.9648				x		III	c8	III		c8	3.300	pHG165a	LacI	L	N	Y	I	P	N	R	V	A	Q	I	L	A	G	K	Q	S	E	GalR
tube	55-L3	LLhG	Q55L				1240	L				13.5054	1.89983	69.6174	15.6467				x		II	C3	II		C3	DH5α	pHG165a	LacI	L	N	Y	I	P	N	R	V	A	Q	L	L	A	G	K	Q	S	E	GalR
tube	55-W3	LLhG	Q55M				1243	VLB	L			4.95899	0.204669	180.704	16.8679				x		III	c9	III		c9	3.300	pHG165a	LacI	L	N	Y	I	P	N	R	V	A	Q	M	L	A	G	K	Q	S	E	GalR
tube	55-B3	LLhG	Q55S				1244	B				89.3917	5.68833	313.946	44.3934	Y			x		III	d1	III		d1	3.300	pHG165a	LacI	L	N	Y	I	P	N	R	V	A	Q	S	L	A	G	K	Q	S	E	GalR
tube	55-L4	LLhG	Q55T				1241	L				33.3276	4.34696	460.768	201.448				x		II	C4	II		C4	DH5α	pHG165a	LacI	L	N	Y	I	P	N	R	V	A	Q	T	L	A	G	K	Q	S	E	GalR
tube	55-L6	LLhG	Q55V				1245	L				19.4584	10.899	342.669	54.0179				x		III	d2	III		d2	3.300	pHG165a	LacI	L	N	Y	I	P	N	R	V	A	Q	V	L	A	G	K	Q	S	E	GalR
tube	C-L1	LLhG	Q60A			2008-03-27	1631	L	B			3.52781	0.43416	50.5458	9.52878	Y			x	96-well format	IV	d6	IV		d6	XL1 Blue	pHG165a	LacI	L	N	Y	I	P	N	R	V	A	Q	Q	L	A	G	K	A	S	E	GalR
tube	C-L2	LLhG	Q60G			2008-03-27	1632	L	B			4.07931	0.416774	66.8212	13.7555	Y			x	96-well format	IV	d7	IV		d7	XL1 Blue	pHG165a	LacI	L	N	Y	I	P	N	R	V	A	Q	Q	L	A	G	K	G	S	E	GalR
tube	C-W1	LLhG	Q60K			2008-03-26	1634	W	B			1.46986	0.430818	126.506	19.7037	Y			x	96-well format	IV	d9	IV		d9	XL1 Blue	pHG165a	LacI	L	N	Y	I	P	N	R	V	A	Q	Q	L	A	G	K	K	S	E	GalR
tube	C-B3	LLhG	Q60L			2008-03-27	1630	B	B			17.2658	5.4314	101.9	22.5405	Y			x	96-well format	IV	d5	IV		d5	XL1 Blue	pHG165a	LacI	L	N	Y	I	P	N	R	V	A	Q	Q	L	A	G	K	L	S	E	GalR
tube	C-L3	LLhG	Q60R			2008-03-27	1633	L	B			1.88398	0.521511	78.2325	14.3565	Y			x	96-well format	IV	d8	IV		d8	XL1 Blue	pHG165a	LacI	L	N	Y	I	P	N	R	V	A	Q	Q	L	A	G	K	R	S	E	GalR
tube	T60-1	LLhG	Q60T				1603	B	B			14.7477	0.847746	446.191	132.523	C			x		IV	a5	IV		a5	3.300	pHG165a	LacI	L	N	Y	I	P	N	R	V	A	Q	Q	L	A	G	K	T	S	E	GalR
tube	D-1	LLhG	QQTTE +N46S, I48H				1251	B	B			313.312	97.6561	595.401	79.8964	B			x		III	d8	III		d8	3.300	pHG165a	LacI	L	S	Y	H	P	N	R	V	A	Q	Q	L	A	Q	Q	T	T	E	GalR
tube	Q-E-B1	LLhG	Quad(48,55,58,61)			2011-01-10	1276	B	B	B	B	421.108	21.4516	510.476	21.2144	C			x		III	g5	III		g5	3.300	pHG165a	LacI	L	N	Y	H	P	N	R	V	A	Q	A	L	A	Q	K	Q	T	E	GalR
tube	51-C	LLhG	R51A				1236	B	B			9.40948	1.96646	186.701	48.7237	C			x		II	B8	II		B8	DH5α	pHG165a	LacI	L	N	Y	I	P	N	A	V	A	Q	Q	L	A	G	K	Q	S	E	GalR
tube	1	LLhG	R51A, Q54R, Q55A				1663	W	B			0.900699	0.166822	65.3223	8.38476	B		B	x		IV	i8	IV		i8	3.3	pHG165a	LacI	L	N	Y	I	P	N	A	V	A	R	A	L	A	G	K	Q	S	E	GalR
tube	5152B	LLhG	R51A,V52N				1288	VLB	B			3.11186	1.61356	86.927	16.7557	C			x		III	h8	III		h8	3.300	pHG165a	LacI	L	N	Y	I	P	N	A	N	A	Q	Q	L	A	G	K	Q	S	E	GalR
tube	515255B	LLhG	R51A,V52N, Q55A				1289	W	L			1.06958	0.434869	32.5894	7.17437	C			x		III	h9	III		h9	3.300	pHG165a	LacI	L	N	Y	I	P	N	A	N	A	Q	A	L	A	G	K	Q	S	E	GalR
tube	A-B2	LLhG	R51C			2008-03-27	1620	B	B			14.4088	2.15149	90.9396	8.77409	Y			x	96-well format	IV	c4	IV		c4	XL1 Blue	pHG165a	LacI	L	N	Y	I	P	N	C	V	A	Q	Q	L	A	G	K	Q	S	E	GalR
tube	A-B1	LLhG	R51D			2008-03-27	1619	B	B			157.697	12.4637	149.42	9.36642	Y/L		Y/L	x	96-well format	IV	c3	IV		c3	XL1 Blue	pHG165a	LacI	L	N	Y	I	P	N	D	V	A	Q	Q	L	A	G	K	Q	S	E	GalR
tube	A-L2	LLhG	R51I			2008-03-27	1621	L	B			2.30792	0.291793	100.33	16.1537	Y			x	96-well format	IV	c5	IV		c5	XL1 Blue	pHG165a	LacI	L	N	Y	I	P	N	I	V	A	Q	Q	L	A	G	K	Q	S	E	GalR
tube	A-W1	LLhG	R51W			2008-03-26	1623	W	VLB			1.62037	0.568117	0.921031	0.174026	Y			x	96-well format	IV	c7	IV		c7	XL1 Blue	pHG165a	LacI	L	N	Y	I	P	N	W	V	A	Q	Q	L	A	G	K	Q	S	E	GalR
tube	A-L3	LLhG	R51Y			2008-03-27	1622	L	B			4.37758	0.877724	54.0582	8.32684	Y			x	96-well format	IV	c6	IV		c6	XL1 Blue	pHG165a	LacI	L	N	Y	I	P	N	Y	V	A	Q	Q	L	A	G	K	Q	S	E	GalR
tube	61-B4	LLhG	S61C				1600	B				28.2624	2.75442	581.659	164.169				x		IV	a2	IV		a2	3.300	pHG165a	LacI	L	N	Y	I	P	N	R	V	A	Q	Q	L	A	G	K	Q	C	E	GalR
tube	61-B2	LLhG	S61I				1299	B				42.4673	3.94109	575.612	86.527	Y			x		IV	a1	IV		a1	3.300	pHG165a	LacI	L	N	Y	I	P	N	R	V	A	Q	Q	L	A	G	K	Q	I	E	GalR
tube	4-1	LLhG	S61T				1279	B/LB	B			58.9596	10.5042	1909.29	555.733	C			x		III	g8	III		g8	3.300	pHG165a	LacI	L	N	Y	I	P	N	R	V	A	Q	Q	L	A	G	K	Q	T	E	GalR
tube	61-L5	LLhG	S61Y				1601	L				17.2722	5.25809	562.502	226.704				x		IV	a3	IV		a3	3.300	pHG165a	LacI	L	N	Y	I	P	N	R	V	A	Q	Q	L	A	G	K	Q	Y	E	GalR
tube	E-W4	LLhG	V52H				1616	W				9.65364	11.0832	23.7518	8.79739				x		IV	b9	IV		b9	3.300	pHG165a	LacI	L	N	Y	I	P	N	R	H	A	Q	Q	L	A	G	K	Q	S	E	GalR
tube	E-B1	LLhG	V52K				1612	B				632.363	126.94	772.169	83.9477	b			x		IV	b5	IV		b5	3.300	pHG165a	LacI	L	N	Y	I	P	N	R	K	A	Q	Q	L	A	G	K	Q	S	E	GalR
tube	E-W2	LLhG	V52L				1615	W				5.63804	3.8576	54.602	8.06537	Y			x		IV	b8	IV		b8	3.300	pHG165a	LacI	L	N	Y	I	P	N	R	L	A	Q	Q	L	A	G	K	Q	S	E	GalR
tube	N52-1	LLhG	V52N				1280	W	L			3.37777	1.1327	77.9647	11.0721	C			x		III	g9	III		g9	3.300	pHG165a	LacI	L	N	Y	I	P	N	R	N	A	Q	Q	L	A	G	K	Q	S	E	GalR
tube	1	LLhG	V52N, Q54R Q55A				1664	B	B			5.94437	0.414908	188.507	13.6377	B		B	x		IV	i9	IV		i9	3.3	pHG165a	LacI	L	N	Y	I	P	N	R	N	A	R	A	L	A	G	K	Q	S	E	GalR
tube	5255A	LLhG	V52N, Q55A				1281	W	L			4.18081	1.32424	73.536	13.3938	C			x		III	h1	III		h1	3.300	pHG165a	LacI	L	N	Y	I	P	N	R	N	A	Q	A	L	A	G	K	Q	S	E	GalR
tube	E-B2	LLhG	V52R				1613	B				671.038	178.453	929.994	305.11	s			x		IV	b6	IV		b6	3.300	pHG165a	LacI	L	N	Y	I	P	N	R	R	A	Q	Q	L	A	G	K	Q	S	E	GalR
tube	E-L1	LLhG	V52S				1614	L				5.87689	2.97307	257.106	45.4741				x		IV	b7	IV		b7	3.300	pHG165a	LacI	L	N	Y	I	P	N	R	S	A	Q	Q	L	A	G	K	Q	S	E	GalR

## Sheet: Table S7 LLhG E62K
								Plate		Plate(min)		Liquid culture B-gal				Pulldown					Glycerol Stock		DNA Stock			Stock		DNA-B	Linker																		Core
Plate	Name	mutated from	mutation	codon	phenotype	Week	Archive	(-)	(+)	(-)	(+)	(-)	(-)error	(+)	(+)error	O1	O1-redo	Osym	Rev Seq	comments	Box	Position	Box	Plate	Position	Strain	Vector	Domain	45	46	47	48	49	50	51	52	53	54	55	56	57	58	59	60	61	62	Domain
tube	6-4/pHG165A B	LLhG	E62K				1214	W	B			0.716683	0.188709	246.061	61.1936	Y		Y	x		I	I3	I		I3	DH5α	pHG165a	LacI	L	N	Y	I	P	N	R	V	A	Q	Q	L	A	G	K	Q	S	K	GalR
tube	W-B3	LLhG E62K	G58E				1266	B				62.689	7.91769	692.672	141.309				x		III	f5	III		f5	3.300	pHG165a	LacI	L	N	Y	I	P	N	R	V	A	Q	Q	L	A	E	K	Q	S	K	GalR
tube	1A (K58+K)	LLhG E62K	G58K				1604	VLB				1.44148	0.120429	51.6783	6.2798				x		IV	a6	IV		a6	3.300	pHG165a	LacI	L	N	Y	I	P	N	R	V	A	Q	Q	L	A	K	K	Q	S	K	GalR
tube	W-L3	LLhG E62K	G58L				1264	L				2.92235	0.324106	222.96	22.3269				x		III	f3	III		f3	3.300	pHG165a	LacI	L	N	Y	I	P	N	R	V	A	Q	Q	L	A	L	K	Q	S	K	GalR
tube	X-4	LLhG E62K	G58Q				1258	L	B			3.60285	0.721888	280.773	106.282	B			x		III	e6	III		e6	3.300	pHG165a	LacI	L	N	Y	I	P	N	R	V	A	Q	Q	L	A	Q	K	Q	S	K	GalR
tube	W-W1	LLhG E62K	G58S				1265	W				0.352536	0.179644	74.1079	14.1319				x		III	f4	III		f4	3.300	pHG165a	LacI	L	N	Y	I	P	N	R	V	A	Q	Q	L	A	S	K	Q	S	K	GalR
tube	W-B1	LLhG E62K	G58V				1263	B				36.4503	2.01509	283.262	33.8076	Y			x		III	f2	III		f2	3.300	pHG165a	LacI	L	N	Y	I	P	N	R	V	A	Q	Q	L	A	V	K	Q	S	K	GalR
tube	H-K-W	LLhG E62K	Hfull				1277	W	W			0.241556	0.219878	5.69459	0.441593	C			x		III	g6	III		g6	3.300	pHG165a	LacI	L	N	Y	I	P	N	A	N	A	R	A	L	A	G	K	Q	S	K	GalR
tube	48K-B4	LLhG E62K	I48E				1290	B	B			38.5612	4.39179	829.724	132.307	Y			x		III	i1	III		i1	3.300	pHG165a	LacI	L	N	Y	E	P	N	R	V	A	Q	Q	L	A	G	K	Q	S	K	GalR
tube	K-L1	LLhG E62K	I48G				1286	B	B			337.187	67.0206	473.334	85.1064	Y/L		Y	x		III	h6	III		h6	3.300	pHG165a	LacI	L	N	Y	G	P	N	R	V	A	Q	Q	L	A	G	K	Q	S	K	GalR
tube	A-1	LLhG E62K	I48H			2009-06-11	1271	L				4.78909	0.714753	528.961	59.8074	C			x		III	f9	III		f9	3.300	pHG165a	LacI	L	N	Y	H	P	N	R	V	A	Q	Q	L	A	G	K	Q	S	K	GalR
tube	K-W1	LLhG E62K	I48L				1287	W	B			0.525667		228.797					x	DNA mixed, Mutation unknown	III	h7	III		h7	3.300	pHG165a	LacI	L	N	Y	L	P	N	R	V	A	Q	Q	L	A	G	K	Q	S	K	GalR
tube	K-B2	LLhG E62K	I48P			2011-01-10	1285	B	B	B	B	732.594	22.758	534.89	24.4978	B			x		III	h5	III		h5	3.300	pHG165a	LacI	L	N	Y	P	P	N	R	V	A	Q	Q	L	A	G	K	Q	S	K	GalR
tube	48K-L4	LLhG E62K	I48S				1292	L	B			8.8679	1.62812	649.25	59.0414				x		III	i3	III		i3	3.300	pHG165a	LacI	L	N	Y	S	P	N	R	V	A	Q	Q	L	A	G	K	Q	S	K	GalR
tube	48K-L3	LLhG E62K	I48T				1291	L	B			1.43108	0.100865	385.064	93.5024				x		III	i2	III		i2	3.300	pHG165a	LacI	L	N	Y	T	P	N	R	V	A	Q	Q	L	A	G	K	Q	S	K	GalR
tube	L13	LLhG E62K	K59C				1618	L				4.85813	0.567512	425.974	77.1878	Y		Y	x		IV	C2	IV		C2	XL1 Blue	pHG165a	LacI	L	N	Y	I	P	N	R	V	A	Q	Q	L	A	G	C	Q	S	K	GalR
tube	VW1	LLhG E62K	K59G				1275	W				0.360456	0.0699178	213.005	62.1351				x		III	g4	III		g4	3.300	pHG165a	LacI	L	N	Y	I	P	N	R	V	A	Q	Q	L	A	G	G	Q	S	K	GalR
tube	VL1	LLhG E62K	K59R				1273	L				2.25135	0.239453	529.456	145.788				x		III	g2	III		g2	3.300	pHG165a	LacI	L	N	Y	I	P	N	R	V	A	Q	Q	L	A	G	R	Q	S	K	GalR
tube	VL3	LLhG E62K	K59S			2011-01-10	1274	L	B	VLB	B	13.0566	5.0133	411.423	35.3534	C			x		III	g3	III		g3	3.300	pHG165a	LacI	L	N	Y	I	P	N	R	V	A	Q	Q	L	A	G	S	Q	S	K	GalR
tube	L11	LLhG E62K	K59V				1617	L				18.9247	1.97239	393.274	60.2517	Y		Y	x		IV	C1	IV		C1	XL1 Blue	pHG165a	LacI	L	N	Y	I	P	N	R	V	A	Q	Q	L	A	G	V	Q	S	K	GalR
tube	46-L2	LLhG E62K	N46E			2009-06-03	1650	L	B	LB	B	6.74559	2.00416	259.634	80.2668	c			x		IV	h4	IV		h4	3.3	pHG165a	LacI	L	E	Y	I	P	N	R	V	A	Q	Q	L	A	G	K	Q	S	K	GalR
tube	4921LB	LLhG E62K	N46G	ggg	L	2012-10-15	4921	LB &W	B	LB & W	B	2.1723	0.117983	330.146	86.4354	B				LB picked, LB confirmed as N46G, originally VP1-D4	μ			10	C1	3.300	pHG165a	LacI	L	G	Y	I	P	N	R	V	A	Q	Q	L	A	G	K	Q	S	K	GalR
tube	46-V3	LLhG E62K	N46H				1651	W	B/LB	W	B	0.361208	0.0588948	86.5034	10.5397	c			x		IV	h5	IV		h5	3.3	pHG165a	LacI	L	H	Y	I	P	N	R	V	A	Q	Q	L	A	G	K	Q	S	K	GalR
tube	4922VLB	LLhG E62K	N46Q	cag	W	2012-10-15	4922	W (few B)	B	W(few B)	B	0.578489	0.176682	173.174	32.1259	B				W picked, W confirmed as N46Q, originally VP1-G4	μ			10	C2	3.300	pHG165a	LacI	L	Q	Y	I	P	N	R	V	A	Q	Q	L	A	G	K	Q	S	K	GalR
VP1	E4	LLhG E62K	N46R	cgc	V	2012-10-15	4923	LB	B	LB	B	9.43117	1.15552	241.802	44.1057	B					μ			10	C3	3.300	pHG165a	LacI	L	R	Y	I	P	N	R	V	A	Q	Q	L	A	G	K	Q	S	K	GalR
tube	4924	LLhG E62K	N46S	agc	V	2012-10-15	4924	W	B	VLB	B	0.838536	0.0806231	181.58	26.7045	B				Originally VP1-F4, seq okay	μ			10	C4	3.300	pHG165a	LacI	L	S	Y	I	P	N	R	V	A	Q	Q	L	A	G	K	Q	S	K	GalR
tube	46-L1	LLhG E62K	N46V			2009-06-03	1649	B	B	B	B	52.4992	13.0219	245.472	53.1002	n		n	x		IV	h3	IV		h3	3.3	pHG165a	LacI	L	V	Y	I	P	N	R	V	A	Q	Q	L	A	G	K	Q	S	K	GalR
tube	46-B1	LLhG E62K	N46W			2009-06-03	1648	B	B	B	B	187.114	32.0553	251.817	61.1475	N		N	x		IV	h2	IV		h2	3.3	pHG165a	LacI	L	W	Y	I	P	N	R	V	A	Q	Q	L	A	G	K	Q	S	K	GalR
VP4	A11	LLhG E62K	N50A	gcc	B	2013-01-07	4965	b	B	B	B	514.138	116.253	570.415	153.755	B					μ			10	F6	3.300	pHG165a	LacI	L	N	Y	I	P	A	R	V	A	Q	Q	L	A	G	K	Q	S	K	GalR
VP1	D5	LLhG E62K	N50C	tgt	L	2012-10-15	4925	LB	B	LB	B	2.02803	0.0595084	243.529	24.2903	B					μ			10	C5	3.300	pHG165a	LacI	L	N	Y	I	P	C	R	V	A	Q	Q	L	A	G	K	Q	S	K	GalR
tube	4927	LLhG E62K	N50H	cat	B	2012-10-15	4927	B	B	B	B	151.374	43.1667	795.186	86.7585	B				Originally VP1-C5, seq okay	μ			10	C7	3.300	pHG165a	LacI	L	N	Y	I	P	H	R	V	A	Q	Q	L	A	G	K	Q	S	K	GalR
VP1	A5	LLhG E62K	N50L	ggg	B	2012-10-15	4926	B	B	B	B	602.585	100.743	697.982	95.4074	S					μ			10	C6	3.300	pHG165a	LacI	L	N	Y	I	P	L	R	V	A	Q	Q	L	A	G	K	Q	S	K	GalR
VP1	E5	LLhG E62K	N50S	tcg	V	2012-10-15	4928	W (one B)	B	W	B	0.476064	0.0333456	220.01	34.55	B					μ			10	C8	3.300	pHG165a	LacI	L	N	Y	I	P	S	R	V	A	Q	Q	L	A	G	K	Q	S	K	GalR
VP1	B5	LLhG E62K	N50Y	tac	B	2012-10-15	4929	B	B	B	B	25.4341	1.49125	493.332	59.7918	B					μ			10	C9	3.300	pHG165a	LacI	L	N	Y	I	P	Y	R	V	A	Q	Q	L	A	G	K	Q	S	K	GalR
VP1	A6	LLhG E62K	Q54A	gct	B	2012-10-15	4930	B	B	LB(few B)	B	18.0074	4.18843	498.193	43.9462	B				LB picked	μ			10	C10	3.300	pHG165a	LacI	L	N	Y	I	P	N	R	V	A	A	Q	L	A	G	K	Q	S	K	GalR
VP4	A12	LLhG E62K	Q54D	gac	B	2013-01-07	4966	b	B	B	B	677.378	99.7374	559.97	48.5646	B					μ			10	F7	3.300	pHG165a	LacI	L	N	Y	I	P	N	R	V	A	D	Q	L	A	G	K	Q	S	K	GalR
VP1	C6	LLhG E62K	Q54E	gag	B	2012-10-15	4931	B	B	B	B	510.716	126.223	666.708	130.984	S					μ			10	C11	3.300	pHG165a	LacI	L	N	Y	I	P	N	R	V	A	E	Q	L	A	G	K	Q	S	K	GalR
tube	4932	LLhG E62K	Q54R	cgc	B	2012-10-15	4932	B	B	B	B	201.818	30.725	575.831	71.9679	B				Originally VP1-E6, seq okay	μ			10	C12	3.300	pHG165a	LacI	L	N	Y	I	P	N	R	V	A	R	Q	L	A	G	K	Q	S	K	GalR
tube	6-4/55-1	LLhG E62K	Q55A				1250	B/LB	B			5.19085	1.292	156.147	20.6928	B			x		III	d7	III		d7	3.300	pHG165a	LacI	L	N	Y	I	P	N	R	V	A	Q	A	L	A	G	K	Q	S	K	GalR
tube	6-4/55-L5	LLhG E62K	Q55C			2011-01-10	1255	L	B	VLB	B	6.05724	2.89584	366.349	102.904	B			x	See "Low-Thruput compare for LLhG problems" excel file in High-thruput folder	III	e3	III		e3	3.300	pHG165a	LacI	L	N	Y	I	P	N	R	V	A	C	C	L	A	G	K	Q	S	K	GalR
tube	6-4/55-B7	LLhG E62K	Q55G				1254	B				186.97	28.5334	501.529	79.4271	Y			x		III	e2	III		e2	3.300	pHG165a	LacI	L	N	Y	I	P	N	R	V	A	Q	G	L	A	G	K	Q	S	K	GalR
tube	6-4/55-L3	LLhG E62K	Q55H			2011-01-10	1247	B	B	B	B	27.7441	1.44606	467.594	26.1182	B			x		III	d4	III		d4	3.300	pHG165a	LacI	L	N	Y	I	P	N	R	V	A	Q	H	L	A	G	K	Q	S	K	GalR
tube	6-4/55-W1	LLhG E62K	Q55I				1249	W				1.80866	0.10994	90.5633	13.4908				x		III	d6	III		d6	3.300	pHG165a	LacI	L	N	Y	I	P	N	R	V	A	Q	I	L	A	G	K	Q	S	K	GalR
tube	6-4/55-B2	LLhG E62K	Q55K			2011-01-10	1246	B	B	B	B	427.84	26.6835	501.79	68.513	B			x		III	d3	III		d3	3.300	pHG165a	LacI	L	N	Y	I	P	N	R	V	A	Q	K	L	A	G	K	Q	S	K	GalR
tube	6-4/55-L4	LLhG E62K	Q55L				1248	L				16.6279	2.00935	164.801	25.197				x		III	d5	III		d5	3.300	pHG165a	LacI	L	N	Y	I	P	N	R	V	A	Q	L	L	A	G	K	Q	S	K	GalR
tube	6-4/55-L7	LLhG E62K	Q55S				1256	L				12.4562	1.46858	257.184	45.0294				x		III	e4	III		e4	3.300	pHG165a	LacI	L	N	Y	I	P	N	R	V	A	Q	S	L	A	G	K	Q	S	K	GalR
tube	T55+K A	LLhG E62K	Q55T			2011-01-10	1661	L	B	W	B	0.76326	0.416378	404.197	102.875	C			x	See "Low-Thruput compare for LLhG problems" excel file in High-thruput folder	IV	i6	IV		i6	3.3	pHG165a	LacI	L	N	Y	I	P	N	R	V	A	Q	T	L	A	G	K	Q	S	K	GalR
tube	V55+K-1	LLhG E62K	Q55V			2011-01-10	1660	L	B	W	B	0.589915	0.424776	276.379	64.6587	B			x	See "Low-Thruput compare for LLhG problems" excel file in High-thruput folder	IV	i5	IV		i5	3.3	pHG165a	LacI	L	N	Y	I	P	N	R	V	A	Q	V	L	A	G	K	Q	S	K	GalR
tube	D-W2	LLhG E62K	Q60K			2008-03-26	1640	W	B			0.108898	0.0545967	116.368	7.79009	Y			x	96-well format	IV	g3	IV		g3	3.3	pHG165a	LacI	L	N	Y	I	P	N	R	V	A	Q	Q	L	A	G	K	K	S	K	GalR
tube	D-L4	LLhG E62K	Q60L			2008-03-28	1638	L	B			0.809822	0.111336	82.2296	12.7268	Y			x	96-well format	IV	e4	IV		e4	XL1 Blue	pHG165a	LacI	L	N	Y	I	P	N	R	V	A	Q	Q	L	A	G	K	L	S	K	GalR
tube	D-L2	LLhG E62K	Q60M			2008-03-29	1636	L	B			0.73909	0.0449322	71.818	15.7827	Y			x	96-well format	IV	e2	IV		e2	XL1 Blue	pHG165a	LacI	L	N	Y	I	P	N	R	V	A	Q	Q	L	A	G	K	M	S	K	GalR
tube	D-W1	LLhG E62K	Q60N			2008-03-26	1639	W	B			0.121735	0.0137242	41.7555	2.70885	Y			x	96-well format	IV	g2	IV		g2	3.3	pHG165a	LacI	L	N	Y	I	P	N	R	V	A	Q	Q	L	A	G	K	N	S	K	GalR
tube	D-L3	LLhG E62K	Q60R			2008-03-26	1637	L	B			0.373414	0.0281	113.176	6.0972	Y			x	96-well format	IV	e3	IV		e3	XL1 Blue	pHG165a	LacI	L	N	Y	I	P	N	R	V	A	Q	Q	L	A	G	K	R	S	K	GalR
tube	D-L1	LLhG E62K	Q60V			2008-03-26	1635	L	B			0.269643	0.0439209	103.759	14.1719	Y			x	96-well format	IV	e1	IV		e1	XL1 Blue	pHG165a	LacI	L	N	Y	I	P	N	R	V	A	Q	Q	L	A	G	K	V	S	K	GalR
tube	B-2	LLhG E62K	Quad(48,55,58,61)			2011-01-10	1268	B	B	B	B	21.9717	3.60796	392.148	21.4191	C			x		III	f7	III		f7	3.300	pHG165a	LacI	L	N	Y	H	P	N	R	V	A	Q	A	L	A	Q	K	Q	T	K	GalR
tube	B-W4	LLhG E62K	R51F			2008-03-26	1629	W	L			0.107546	0.0307911	22.1193	1.81129	Y			x	96-well format	IV	d4	IV		d4	XL1 Blue	pHG165a	LacI	L	N	Y	I	P	N	F	V	A	Q	Q	L	A	G	K	Q	S	K	GalR
tube	B-L1	LLhG E62K	R51G			2008-03-26	1624	L	B			0.357298	0.0597376	12.1864	1.9389	Y			x	96-well format	IV	c8	IV		c8	XL1 Blue	pHG165a	LacI	L	N	Y	I	P	N	G	V	A	Q	Q	L	A	G	K	Q	S	K	GalR
tube	B-W1	LLhG E62K	R51L			2008-03-26	1627	W	L			0.0405026	0.023615	13.2574	1.58721	Y			x	96-well format	IV	d2	IV		d2	XL1 Blue	pHG165a	LacI	L	N	Y	I	P	N	L	V	A	Q	Q	L	A	G	K	Q	S	K	GalR
tube	B-L3	LLhG E62K	R51Q			2008-03-26	1626	L	B			0.579415	0.0765697	43.868	4.21726	Y			x	96-well format	IV	d1	IV		d1	XL1 Blue	pHG165a	LacI	L	N	Y	I	P	N	Q	V	A	Q	Q	L	A	G	K	Q	S	K	GalR
tube	B-L2	LLhG E62K	R51T			2008-03-27	1625	L	B			1.07273	0.26597	59.3371	8.14471	Y			x	96-well format	IV	c9	IV		c9	XL1 Blue	pHG165a	LacI	L	N	Y	I	P	N	T	V	A	Q	Q	L	A	G	K	Q	S	K	GalR
tube	B-W3	LLhG E62K	R51V			2008-03-26	1628	W	L			0.126263	0.0400839	25.0717	1.28516	Y			x	96-well format	IV	d3	IV		d3	XL1 Blue	pHG165a	LacI	L	N	Y	I	P	N	V	V	A	Q	Q	L	A	G	K	Q	S	K	GalR
tube	Y-L1	LLhG E62K	S61A				1261	L				1.39837	0.381877	350.804	90.4927				x		III	e9	III		e9	3.300	pHG165a	LacI	L	N	Y	I	P	N	R	V	A	Q	Q	L	A	G	K	Q	A	K	GalR
tube	A2	LLhG E62K	S61C			2011-01-10	1662	LB	B	W	B	0.653717	0.496629	515.778	131.895	B			x	See "Low-Thruput compare for LLhG problems" excel file in High-thruput folder	IV	i7	IV		i7	3.300	pHG165a	LacI	L	N	Y	I	P	N	R	V	A	Q	Q	L	A	G	K	Q	C	K	GalR
tube	Y-B1	LLhG E62K	S61D				1260	B				36.4135	4.04374	215.824	44.7042	Y			x		III	e8	III		e8	3.300	pHG165a	LacI	L	N	Y	I	P	N	R	V	A	Q	Q	L	A	G	K	Q	D	K	GalR
tube	Y-W2	LLhG E62K	S61N				1262	W				0.565987	0.0694843	172.248	33.3558				x		III	f1	III		f1	3.300	pHG165a	LacI	L	N	Y	I	P	N	R	V	A	Q	Q	L	A	G	K	Q	N	K	GalR
tube	Z-3	LLhG E62K	S61T				1259	W				1.57088	0.154119	331.721	38.6601	C			x		III	e7	III		e7	3.300	pHG165a	LacI	L	N	Y	I	P	N	R	V	A	Q	Q	L	A	G	K	Q	T	K	GalR
tube	K-W2	LLhG E62K	V52A				1609	W				0.0704565	0.0524252	8.99852	0.311071				x		IV	b2	IV		b2	3.300	pHG165a	LacI	L	N	Y	I	P	N	R	A	A	Q	Q	L	A	G	K	Q	S	K	GalR
tube	K-B1	LLhG E62K	V52G				1605	B				23.0408	2.54541	504.875	64.0858				x		IV	a7	IV		a7	3.300	pHG165a	LacI	L	N	Y	I	P	N	R	G	A	Q	Q	L	A	G	K	Q	S	K	GalR
tube	K-W1	LLhG E62K	V52I				1608	W				0.169378	0.11884	73.114	13.7162				x		IV	b1	IV		b1	3.300	pHG165a	LacI	L	N	Y	I	P	N	R	I	A	Q	Q	L	A	G	K	Q	S	K	GalR
tube	K-W3	LLhG E62K	V52L				1610	W				0.419798	0.254198	149.312	138.197	Y			x		IV	b3	IV		b3	3.300	pHG165a	LacI	L	N	Y	I	P	N	R	L	A	Q	Q	L	A	G	K	Q	S	K	GalR
tube	5262A	LLhG E62K	V52N				1602	W	B			0.120888	0.0199252	56.7254	12.4432	C			x		IV	a4	IV		a4	3.300	pHG165a	LacI	L	N	Y	I	P	N	R	N	A	Q	Q	L	A	G	K	Q	S	K	GalR
tube	K-L2	LLhG E62K	V52P				1607	L				4.39492	0.333683	456.971	74.1385				x		IV	a9	IV		a9	3.300	pHG165a	LacI	L	N	Y	I	P	N	R	P	A	Q	Q	L	A	G	K	Q	S	K	GalR
tube	K-W4	LLhG E62K	V52S				1611	W				0.37715	0.0555582	160.538	24.2777				x		IV	b4	IV		b4	3.300	pHG165a	LacI	L	N	Y	I	P	N	R	S	A	Q	Q	L	A	G	K	Q	S	K	GalR
tube	K-B2	LLhG E62K	V52T				1606	B				44.4526	5.68575	721.108	225.168				x		IV	a8	IV		a8	3.300	pHG165a	LacI	L	N	Y	I	P	N	R	T	A	Q	Q	L	A	G	K	Q	S	K	GalR

## Sheet: Table S8 LGhG
								Plate		Plate(min)		Liquid culture B-gal				Pulldown					Glycerol Stock		DNA Stock			Stock		DNA-B	Linker																		Core
Plate	Name	mutated from	mutation	codon	phenotype	Week	Archive	(-)	(+)	(-)	(+)	(-)	(-)error	(+)	(+)error	O1	O1-redo	Osym	Rev Seq	comments	Box	Position	Box	Plate	Position	Strain	Vector	Domain	45	46	47	48	49	50	51	52	53	54	55	56	57	58	59	60	61	62	Domain
tube	B-2	LGhG	Parent				1668	LB	B			13.1733	10.9966	647.701	368.36	C			x		5	A1	5		A1	DH5a	pHG165a	LacI	L	S	Y	H	P	N	A	N	A	R	A	L	A	Q	Q	T	T	E	GalR
1	A4	LGhG	A51C	tgt	B	2011-01-10	4281	DB	B	B	B	173.531	41.6886	758.566	171.441	B			Good		δ			3	B12	3.3	pHG165a	LacI	L	S	Y	H	P	N	C	N	A	R	A	L	A	Q	Q	T	T	E	GalR
2	A4	LGhG	A51D	gac	B	2011-01-10	4287	DB	B	B	B	670.64	99.4871	658.646	76.1223	B			Good		δ			3	H12	3.3	pHG165a	LacI	L	S	Y	H	P	N	D	N	A	R	A	L	A	Q	Q	T	T	E	GalR
2	C4	LGhG	A51I	att	B/LB	2012-06-04	4711	B	B	B/LB	B	18.8907	4.70859	420.706	60.3349	B					ι			8	A8	3.3	pHG165a	LacI	L	S	Y	H	P	N	I	N	A	R	A	L	A	Q	Q	T	T	E	GalR
tube	4665L2	LGhG	A51L	ctc	L	2012-11-12	4665	LB	B	LB	B	3.56757	1.1179	429.037	138.568	B				Originally 2-E4, redo checked okay	ι			7	B8	3.3	pHG165a	LacI	L	S	Y	H	P	N	L	N	A	R	A	L	A	Q	Q	T	T	E	GalR
2	B4	LGhG	A51R	cgc	B	2012-06-04	4695	B	B	B	B	687.967	124.006	481.62	34.2868	B					ι			7	H11	3.3	pHG165a	LacI	L	S	Y	H	P	N	R	N	A	R	A	L	A	Q	Q	T	T	E	GalR
1	D4	LGhG	A51T	act	L	2012-07-09	4779	B	B	B	B	89.724	14.1125	617.095	103.108	B					κ			8	G4	3.3	pHG165a	LacI	L	S	Y	H	P	N	T	N	A	R	A	L	A	Q	Q	T	T	E	GalR
2	G4	LGhG	A51Y	tac	W	2012-05-14	4676	W(sp)	B	W	B	0.935394	0.0520391	146.422	30.3343	B					ι			7	E9	3.3	pHG165a	LacI	L	S	Y	H	P	N	Y	N	A	R	A	L	A	Q	Q	T	T	E	GalR
1	A7	LGhG	A55D	gac	B	2011-01-10	4282	DB	B	B	B	1208.24	317.524	762.033	205.002	S			Good		δ			3	C12	3.3	pHG165a	LacI	L	S	Y	H	P	N	A	N	A	R	D	L	A	Q	Q	T	T	E	GalR
1	D7	LGhG	A55E	gaa	B	2011-01-10	4283	DB	B	B	B	849.974	93.4564	653.332	62.4489	S			Good		δ			3	D12	3.3	pHG165a	LacI	L	S	Y	H	P	N	A	N	A	R	E	L	A	Q	Q	T	T	E	GalR
2	C7	LGhG	A55I	atc	B	2012-06-04	4696	B	B	B	B	616.61	109.808	479.218	41.883	B					ι			7	A12	3.3	pHG165a	LacI	L	S	Y	H	P	N	A	N	A	R	I	L	A	Q	Q	T	T	E	GalR
2	D7	LGhG	A55K	aaa	B/LB	2012-06-04	4712	B	B	B/LB	B	33.331	15.9424	515.423	129.945	B					ι			8	A9	3.3	pHG165a	LacI	L	S	Y	H	P	N	A	N	A	R	K	L	A	Q	Q	T	T	E	GalR
1	C7	LGhG	A55S	tcg	B	2011-01-10	4284	DB	B	B	B	353.236	73.7292	948.52	347.54	B			Good		δ			3	E12	3.3	pHG165a	LacI	L	S	Y	H	P	N	A	N	A	R	S	L	A	Q	Q	T	T	E	GalR
2	G7	LGhG	A55Y	tat	W	2012-05-14	4677	W(sp)	B	W	B	1.19166	0.574331	159.682	27.7191	C					ι			7	F9	3.3	pHG165a	LacI	L	S	Y	H	P	N	A	N	A	R	Y	L	A	Q	Q	T	T	E	GalR
1	E12	LGhG	E62D	gac	L	2012-07-09	4780	LB	B	LB	B	15.4685	9.77582	381.247	46.4252	B					κ			8	G5	3.3	pHG165a	LacI	L	S	Y	H	P	N	A	N	A	R	A	L	A	Q	Q	T	T	D	GalR
2	G12	LGhG	E62H	cac	VLB	2012-05-14	4673	VLB	B	W	B	0.888117	0.18602	221.417	34.2067	C					ι			7	B9	3.3	pHG165a	LacI	L	S	Y	H	P	N	A	N	A	R	A	L	A	Q	Q	T	T	H	GalR
tube	K62-2	LGhG	E62K			2012-10-29	1672	L	B			38.8714	4.75338	252.857	22.9001	c			x		5	a5	5		a5	DH5a	pHG165a	LacI	L	S	Y	H	P	N	A	N	A	R	A	L	A	Q	Q	T	T	K	GalR
1	D12	LGhG	E62L	cta	L	2012-07-23	4789	B	B	B/LB	B	13.9749	1.15965	708.205	133.774	B					κ			8	H2	3.3	pHG165a	LacI	L	S	Y	H	P	N	A	N	A	R	A	L	A	Q	Q	T	T	L	GalR
2	B12	LGhG	E62P	ccc	B	2012-06-04	4697	B	B	B	B	149.068	114.772	310.79	22.1928	C					ι			7	B12	3.3	pHG165a	LacI	L	S	Y	H	P	N	A	N	A	R	A	L	A	Q	Q	T	T	P	GalR
tube	4667LB	LGhG	E62S	tcc	L	2012-11-26	4667	LB	B	LB	B	4.61188	1.39927	406.03	95.7216	B				Originally 2-D12, redo checked okay	ι			7	D8	3.3	pHG165a	LacI	L	S	Y	H	P	N	A	N	A	R	A	L	A	Q	Q	T	T	S	GalR
2	C12	LGhG	E62T	act	B/LB	2012-06-04	4713	B	B	B/LB	B	170.299	156.069	373.6	55.5251	C				Values erratic; took the average of all	ι			8	A10	3.3	pHG165a	LacI	L	S	Y	H	P	N	A	N	A	R	A	L	A	Q	Q	T	T	T	GalR
1	B12	LGhG	E62V	gtc	B	2011-01-10	4285	DB	B	B	B	74.744	13.0515	571.319	93.8983	C			Good		δ			3	F12	3.3	pHG165a	LacI	L	S	Y	H	P	N	A	N	A	R	A	L	A	Q	Q	T	T	V	GalR
2	B2	LGhG	H48E	gaa	B	2012-06-04	4698	B	B	B	B	977.946	261.438	559.34	24.7704	B					ι			7	C12	3.3	pHG165a	LacI	L	S	Y	E	P	N	A	N	A	R	A	L	A	Q	Q	T	T	E	GalR
tube	7-1	LGhG	H48I			2012-10-29	1670	W	B	W	W	Mutant is Toxic				C			x	codons different from rest of mutants	5	a4	5		a3	DH5a	pHG165a	LacI	L	S	Y	I	P	N	A	N	A	R	A	L	A	Q	Q	T	T	E	GalR
2	C2	LGhG	H48K	aaa	B	2012-06-04	4699	B	B	B	B	1029.85	247.518	508.253	92.5252	C					ι			7	D12	3.3	pHG165a	LacI	L	S	Y	K	P	N	A	N	A	R	A	L	A	Q	Q	T	T	E	GalR
1	H2	LGhG	H48L	ctc	W	2012-05-14	4674	VLB	B	W	B	81.5224	21.4846	463.73	85.1527	C					ι			7	C9	3.3	pHG165a	LacI	L	S	Y	L	P	N	A	N	A	R	A	L	A	Q	Q	T	T	E	GalR
2	D2	LGhG	H48M	atg	L	2012-05-14	4668	LB	B	LB	B	180.213	63.1167	727.645	92.4558	B					ι			7	E8	3.3	pHG165a	LacI	L	S	Y	M	P	N	A	N	A	R	A	L	A	Q	Q	T	T	E	GalR
1	D2	LGhG	H48N	aat	L	2012-07-23	4790	B/LB	B	B	B	276.101	339.083	938.856	211.296	S				Extremely High Error (122%), not used in analysis	κ			8	H3	3.3	pHG165a	LacI	L	S	Y	N	P	N	A	N	A	R	A	L	A	Q	Q	T	T	E	GalR
2	E2	LGhG	H48R	agg	L	2012-05-14	4669	LB	B	VLB	B	521.687	117.867	603.55	159.629	B					ι			7	F8	3.3	pHG165a	LacI	L	S	Y	R	P	N	A	N	A	R	A	L	A	Q	Q	T	T	E	GalR
2	A3	LGhG	N50F	ttc	B	2012-06-04	4700	B	B	B	B	851.695	211.518	561.153	133.974	S					ι			7	E12	3.3	pHG165a	LacI	L	S	Y	H	P	F	A	N	A	R	A	L	A	Q	Q	T	T	E	GalR
2	C3	LGhG	N50I	att	B	2012-06-04	4701	B	B	B	B	1457.4	182.761	592.527	67.9111	B					ι			7	F12	3.3	pHG165a	LacI	L	S	Y	H	P	I	A	N	A	R	A	L	A	Q	Q	T	T	E	GalR
2	D3	LGhG	N50S	tct	B	2012-06-04	4702	B	B	B	B	779.503	291.176	565.406	70.0958	B					ι			7	G12	3.3	pHG165a	LacI	L	S	Y	H	P	S	A	N	A	R	A	L	A	Q	Q	T	T	E	GalR
2	G5	LGhG	N52F	ttt	W	2013-01-07	4678	W(sp)	B	W	B	3.28436	1.62422	134.821	14.2009	B				Have a tube of this as well	ι			7	G9	3.3	pHG165a	LacI	L	S	Y	H	P	N	A	F	A	R	A	L	A	Q	Q	T	T	E	GalR
2	A5	LGhG	N52K	aaa	B	2012-06-04	4703	B	B	B	B	846.486	250.835	518.185	58.6938	B					ι			7	H12	3.3	pHG165a	LacI	L	S	Y	H	P	N	A	K	A	R	A	L	A	Q	Q	T	T	E	GalR
tube	4680W	LGhG	N52L	ttg	W	2012-05-14	4680	W(sp)	LB(sp)	W	LB&B(SP?)	20.5975	7.19356	21.1272	6.73679	C				two colonies high, two low, both (+) & (-) Originally 2-F2	ι			7	A10	3.3	pHG165a	LacI	L	S	Y	H	P	N	A	L	A	R	A	L	A	Q	Q	T	T	E	GalR
2	C5	LGhG	N52Q	caa	L	2012-05-14	4670	LB	B	B/LB	B	15.2371	1.44625	411.365	99.0997	C					ι			7	G8	3.3	pHG165a	LacI	L	S	Y	H	P	N	A	Q	A	R	A	L	A	Q	Q	T	T	E	GalR
2	B5	LGhG	N52S	tct	B	2012-06-04	4704	B	B	LB	B	33.7824	1.71056	462.33	41.7073	B					ι			8	A1	3.3	pHG165a	LacI	L	S	Y	H	P	N	A	S	A	R	A	L	A	Q	Q	T	T	E	GalR
tube	V52-3	LGhG	N52V			2012-10-29	1673	W	B			3.25501	0.495171	374.204	35.8919	c			x		5	a6	5		a6	DH5a	pHG165a	LacI	L	S	Y	H	P	N	A	V	A	R	A	L	A	Q	Q	T	T	E	GalR
tube	V52+K-1	LGhG	N52V, E62K			2012-10-29	1674	W	B			20.8639	3.83715	355.773	37.6905	c			x		5	a7	5		a7	DH5a	pHG165a	LacI	L	S	Y	H	P	N	A	V	A	R	A	L	A	Q	Q	T	T	K	GalR
tube	59-L2	LGhG	NL, Q59L			2009-06-03	1694	L	B	W	B	8.12981	5.71497	426.437	111.955	c			x		5	c9	5		c9	DH5a	pHG165a	LacI	L	N	Y	I	P	N	A	N	A	R	A	L	A	Q	L	T	T	E	GalR
tube	59-L1	LGhG	NL, Q59P			2009-06-03	1693	B	B	b	b	310.342	184.817	590.485	247.017	c			x		5	c8	5		c8	DH5a	pHG165a	LacI	L	N	Y	I	P	N	A	N	A	R	A	L	A	Q	P	T	T	E	GalR
tube	60-W2	LGhG	NL, T60A			2012-10-29	1698	W	B	W	B/LB	0.39306	0.0988107	77.5996	20.7119	c			x		5	d4	5		d4	DH5a	pHG165a	LacI	L	N	Y	I	P	N	A	N	A	R	A	L	A	Q	Q	A	T	E	GalR
tube	60-L3	LGhG	NL, T60E			2009-06-03	1696	B	B	B	B	165.026	39.1165	312.368	94.3824	c			x		5	d2	5		d2	DH5a	pHG165a	LacI	L	N	Y	I	P	N	A	N	A	R	A	L	A	Q	Q	E	T	E	GalR
tube	60-W3	LGhG	NL, T60M			2012-10-29	1699	W	B	W	B/LB	5.00739	3.36442	109.945	18.0914	c			x		5	d5	5		d5	DH5a	pHG165a	LacI	L	N	Y	I	P	N	A	N	A	R	A	L	A	Q	Q	M	T	E	GalR
tube	60-B1	LGhG	NL, T60P			2009-06-03	1695	B	B	B	B	344.877	38.3622	436.795	175.7	s		c	x		5	d1	5		d1	DH5a	pHG165a	LacI	L	N	Y	I	P	N	A	N	A	R	A	L	A	Q	Q	P	T	E	GalR
tube	60-W4	LGhG	NL, T60S			2012-10-29	1700	W	B/LB	W	LB	1.70057	0.394464	49.3364	1.45415	c			x		5	d6	5		d6	DH5a	pHG165a	LacI	L	N	Y	I	P	N	A	N	A	R	A	L	A	Q	Q	S	T	E	GalR
tube	60-W1	LGhG	NL, T60V			2009-06-11	1697	W	B	W	B	3.85278	1.54774	61.1257	7.50312	c			x		5	d3	5		d3	DH5a	pHG165a	LacI	L	N	Y	I	P	N	A	N	A	R	A	L	A	Q	Q	V	T	E	GalR
tube	61-B1	LGhG	NL, T61I			2009-06-03	1701	L	B	B	B	36.2291	1.45126	308.996	85.1261	c			x		5	d7	5		d7	DH5a	pHG165a	LacI	L	N	Y	I	P	N	A	N	A	R	A	L	A	Q	Q	T	I	E	GalR
tube	61-L2	LGhG	NL, T61K			2009-06-03	1703	B/LB	B	LB	B	8.03997	1.70757	225.79	66.3947	c			x		5	d9	5		d9	DH5a	pHG165a	LacI	L	N	Y	I	P	N	A	N	A	R	A	L	A	Q	Q	T	K	E	GalR
tube	61-L3	LGhG	NL, T61P		L	2012-07-23	1710	VLB	B	W	B	0.59325	0.122102	437.184	103.284	c					5	E7	5		E7	DH5a	pHG165a	LacI	L	N	Y	I	P	N	A	N	A	R	A	L	A	Q	Q	T	P	E	GalR
tube	61-L1	LGhG	NL, T61R			2009-06-03	1702	L	B	B/LB	B	10.6601	2.58139	256.474	71.5652	c			x		5	d8	5		d8	DH5a	pHG165a	LacI	L	N	Y	I	P	N	A	N	A	R	A	L	A	Q	Q	T	R	E	GalR
tube	61-W2	LGhG	NL, T61S			2009-06-11	1704	W	B/LB			3.08969	1.58626	30.1062	5.33722	c			x		5	e1	5		e1	DH5a	pHG165a	LacI	L	N	Y	I	P	N	A	N	A	R	A	L	A	Q	Q	T	S	E	GalR
tube	58-W3	LGhG	Q58C			2012-10-29	1684	W	B	W	LB	63.1151	12.7312	130.475	17.2995	c			x		5	b8	5		b8	DH5a	pHG165a	LacI	L	S	Y	H	P	N	A	N	A	R	A	L	A	C	Q	T	T	E	GalR
tube	58-L2	LGhG	Q58G			2009-05-28	1682	B/LB	B			424.65	110.59	314.157	42.542	c			x		5	b6	5		b6	DH5a	pHG165a	LacI	L	S	Y	H	P	N	A	N	A	R	A	L	A	G	Q	T	T	E	GalR
tube	58-B1	LGhG	Q58P			2009-05-28	1680	B	B			852.505	140.504	474.024	33.1435	n		s	x		5	b4	5		b4	DH5a	pHG165a	LacI	L	S	Y	H	P	N	A	N	A	R	A	L	A	P	Q	T	T	E	GalR
2	H8	LGhG	Q58R	agt	W	2012-05-14	4681	W(sp)	B	W	B	2.92048	0.784664	203.19	88.6213	C					ι			7	B10	3.3	pHG165a	LacI	L	S	Y	H	P	N	A	N	A	R	A	L	A	R	Q	T	T	E	GalR
tube	58-W1	LGhG	Q58S			2012-10-29	1683	W	B			5.76576	1.00816	176.438	50.8206	c			x		5	b7	5		b7	DH5a	pHG165a	LacI	L	S	Y	H	P	N	A	N	A	R	A	L	A	S	Q	T	T	E	GalR
2	G8	LGhG	Q58T	aca	W	2012-05-14	4682	W(sp)	B	W	B	1.41993	0.572768	72.276	5.52139	C					ι			7	C10	3.3	pHG165a	LacI	L	S	Y	H	P	N	A	N	A	R	A	L	A	T	Q	T	T	E	GalR
tube	58-L1	LGhG	Q58V			2012-10-29	1681	L	B			51.0881	6.68567	483.026	51.1618	c			x		5	b5	5		b5	DH5a	pHG165a	LacI	L	S	Y	H	P	N	A	N	A	R	A	L	A	V	Q	T	T	E	GalR
tube	4705B	LGhG	Q58W	tgg	B	2012-11-26	4705	B	B	B	B	797.01	93.7355	739.139	144.549	S				Originally 2-A8, redo checked okay; run 10/29/12 & 11/26/12	ι			8	A2	3.3	pHG165a	LacI	L	S	Y	H	P	N	A	N	A	R	A	L	A	W	Q	T	T	E	GalR
tube	B1	LGhG	Q59F			2009-06-03	1705	B	B	B	B	840.844	150.589	732.838	309.403	c			x		5	e2	5		e2	DH5a	pHG165a	LacI	L	S	Y	H	P	N	A	N	A	R	A	L	A	Q	F	T	T	E	GalR
2	G9	LGhG	Q59G	ggt	W	2012-05-14	4683	W(sp)	B(sp)	W	LB	53.7592	27.8038	41.3914	9.85202	C					ι			7	D10	3.3	pHG165a	LacI	L	S	Y	H	P	N	A	N	A	R	A	L	A	Q	G	T	T	E	GalR
tube	L1	LGhG	Q59H			2009-06-03	1708	L	B	B	B	36.8406	2.28248	723.997	93.4575	c			x	B-gal numbers run 7/23/12	5	E5	5		E5	DH5a	pHG165a	LacI	L	S	Y	H	P	N	A	N	A	R	A	L	A	Q	H	T	T	E	GalR
1	A9	LGhG	Q59I	att	B	2011-01-10	4286	DB	B	B	B	531.073	109.342	1025.45	426.871	B			Good		δ			3	G12	3.3	pHG165a	LacI	L	S	Y	H	P	N	A	N	A	R	A	L	A	Q	I	T	T	E	GalR
tube	B2	LGhG	Q59L			2009-06-03	1706	B	B	B	B	428.564	329.528	406.513	58.6742	c			x		5	e3	5		e3	DH5a	pHG165a	LacI	L	S	Y	H	P	N	A	N	A	R	A	L	A	Q	L	T	T	E	GalR
tube	L2	LGhG	Q59N			2009-06-03	1709	L	B	LB	B	11.0154	1.58893	548.658	63.0573	c			x	B-gal numbers run 7/23/12	5	E6	5		E6	DH5a	pHG165a	LacI	L	S	Y	H	P	N	A	N	A	R	A	L	A	Q	N	T	T	E	GalR
tube	B3	LGhG	Q59V			2009-06-03	1707	B	B	B	B	499.381	196.586	574.019	218.79	c			x		5	e4	5		e4	DH5a	pHG165a	LacI	L	S	Y	H	P	N	A	N	A	R	A	L	A	Q	V	T	T	E	GalR
2	A9	LGhG	Q59W	tgg	B	2012-06-04	4706	B	B	B	B	826.017	127.075	698.753	286.879	S					ι			8	A3	3.3	pHG165a	LacI	L	S	Y	H	P	N	A	N	A	R	A	L	A	Q	W	T	T	E	GalR
2	C6	LGhG	R54G	ggc	B	2012-06-04	4707	B	B	B	B	1167.86	68.7151	461.069	15.7274	S					ι			8	A4	3.3	pHG165a	LacI	L	S	Y	H	P	N	A	N	A	G	A	L	A	Q	Q	T	T	E	GalR
tube	46-W6	LGhG	S46C			2009-06-11	1676	W	B	B	B	215.351	72.1999	178.769	74.0401	c			x	Only one transformation	5	a9	5		a9	DH5a	pHG165a	LacI	L	C	Y	H	P	N	A	N	A	R	A	L	A	Q	Q	T	T	E	GalR
tube	46-L2	LGhG	S46D			LT	1677	L	B	LB	B	14.0233	7.96506	522.828	75.0931	c			x		5	b1	5		b1	DH5a	pHG165a	LacI	L	D	Y	H	P	N	A	N	A	R	A	L	A	Q	Q	T	T	E	GalR
tube	46-W3	LGhG	S46F			2009-06-11	1679	W	B	w	B/LB	0.80324	0.379965	59.9615	13.1392	c		c	x		5	b3	5		b3	DH5a	pHG165a	LacI	L	F	Y	H	P	N	A	N	A	R	A	L	A	Q	Q	T	T	E	GalR
tube	46-L5	LGhG	S46I			2009-06-03	1675	L	B	LB	B	18.1405	1.68384	264.641	59.0689	s		c	x		5	a8	5		a8	DH5a	pHG165a	LacI	L	I	Y	H	P	N	A	N	A	R	A	L	A	Q	Q	T	T	E	GalR
tube	6-2	LGhG	S46N			LT	1669	L	B	W	B	20.3474	4.6296	1201.65	333.506	C			x	codons different from rest of mutants	5	a2	5		a2	DH5a	pHG165a	LacI	L	N	Y	H	P	N	A	N	A	R	A	L	A	Q	Q	T	T	E	GalR
2	B1	LGhG	S46P	cca	B	2012-06-04	4708	B	B	B	B	175.188	15.5574	478.265	34.7065	B					ι			8	A5	3.3	pHG165a	LacI	L	P	Y	H	P	N	A	N	A	R	A	L	A	Q	Q	T	T	E	GalR
1	D1	LGhG	S46T	aca	L	2012-05-14	4663	LB	B	B/LB	B	12.1347	3.64211	430.437	114.994	B					ι			7	H7	3.3	pHG165a	LacI	L	T	Y	H	P	N	A	N	A	R	A	L	A	Q	Q	T	T	E	GalR
1	E1	LGhG	S46V	gtg	L	2012-05-14	4664	LB	B	LB	B	4.68442	2.42395	334.315	53.3939	B					ι			7	A8	3.3	pHG165a	LacI	L	V	Y	H	P	N	A	N	A	R	A	L	A	Q	Q	T	T	E	GalR
1	G1	LGhG	S46W	tgg	W	2012-05-14	4675	W	B	W	B	1.0456	0.19643	156.128	44.3346	B					ι			7	D9	3.3	pHG165a	LacI	L	W	Y	H	P	N	A	N	A	R	A	L	A	Q	Q	T	T	E	GalR
tube	61-B3	LGhG	T60D			2009-05-28	1688	B	B			22.9379	3.37375	294.889	19.4271	c			x		5	c3	5		c3	DH5a	pHG165a	LacI	L	S	Y	H	P	N	A	N	A	R	A	L	A	Q	Q	D	T	E	GalR
tube	61-B2	LGhG	T60E			2009-05-28	1687	B	B			27.8422	8.99752	356.386	40.8334	c			x		5	c2	5		c2	DH5a	pHG165a	LacI	L	S	Y	H	P	N	A	N	A	R	A	L	A	Q	Q	E	T	E	GalR
tube	4715LB	LGhG	T60G			2012-11-26	4947	LB	b	LB	B	863.836	181.31	785.76	113.643	B								10	E1	3.3	pHG165a	LacI	L	S	Y	H	P	N	A	N	A	R	A	L	A	Q	Q	G	T	E	GalR
tube	61-W1	LGhG	T60K			2012-10-29	1691	W	W			7.08267	7.87925	20.655	4.53206	c			x		5	c6	5		c6	DH5a	pHG165a	LacI	L	S	Y	H	P	N	A	N	A	R	A	L	A	Q	Q	K	T	E	GalR
tube	4715B	LGhG	T60P	cct	B/LB	2013-01-07	4715	B	B	B	B	867.662	202.376	688.286	207.9	S				Originally 2-C11, redo okay, removed 1 colony; original glycerol stock ι	ν			11	B5	3.3	pHG165a	LacI	L	S	Y	H	P	N	A	N	A	R	A	L	A	Q	Q	P	T	E	GalR
tube	61-GW1	LGhG	T60R			2012-10-29	1692	W	W	W	W	6.2715	1.45064	21.5335	4.76438	c			x		5	c7	5		c7	DH5a	pHG165a	LacI	L	S	Y	H	P	N	A	N	A	R	A	L	A	Q	Q	R	T	E	GalR
tube	61-L3	LGhG	T60S			2013-01-28	1690	L	B	LB	B	11.4196	5.51888	365.118	130.925	b			x		5	c5	5		c5	DH5a	pHG165a	LacI	L	S	Y	H	P	N	A	N	A	R	A	L	A	Q	Q	S	T	E	GalR
tube	61-L2	LGhG	T60V			2012-10-29	1689	L	B			481.98	88.634	726.625	122.027	c			x		5	c4	5		c4	DH5a	pHG165a	LacI	L	S	Y	H	P	N	A	N	A	R	A	L	A	Q	Q	V	T	E	GalR
2	A10	LGhG	T61I	att	B	2012-06-04	4709	B	B	B	B	266.096	127.444	448.25	40.2938	C					ι			8	A6	3.3	pHG165a	LacI	L	S	Y	H	P	N	A	N	A	R	A	L	A	Q	Q	T	I	E	GalR
2	C10	LGhG	T61L	cta	B	2012-06-04	4710	B	B	B	B	414.588	46.5428	506.973	68.0766	B					ι			8	A7	3.3	pHG165a	LacI	L	S	Y	H	P	N	A	N	A	R	A	L	A	Q	Q	T	L	E	GalR
2	E10	LGhG	T61N	aac	L	2012-05-14	4671	LB	B	B/LB	B	61.3383	11.5728	642.32	94.4177	B					ι			7	H8	3.3	pHG165a	LacI	L	S	Y	H	P	N	A	N	A	R	A	L	A	Q	Q	T	N	E	GalR
tube	60-B3	LGhG	T61P			2009-06-11	1686	B	B			53.5639	9.82911	351.517	56.8353	c			x	Only one transformation	5	c1	5		c1	DH5a	pHG165a	LacI	L	S	Y	H	P	N	A	N	A	R	A	L	A	Q	Q	T	P	E	GalR
tube	60-B2	LGhG	T61Q			2009-05-28	1685	B	B			382.741	148.216	353.21	43.1734	c			x		5	b9	5		b9	DH5a	pHG165a	LacI	L	S	Y	H	P	N	A	N	A	R	A	L	A	Q	Q	T	Q	E	GalR
2	H10	LGhG	T61S	tct	L	2012-05-14	4672	VLB	B	W	B	4.29597	3.44055	191.777	44.4236	B					ι			7	A9	3.3	pHG165a	LacI	L	S	Y	H	P	N	A	N	A	R	A	L	A	Q	Q	T	S	E	GalR

## Sheet: Table S9 LLhP
								Plate		Plate(min)		Liquid culture B-gal				Pulldown					Glycerol Stock		DNA Stock			Stock		DNA-B	Linker																		Core
Plate	Name	mutated from	mutation	codon	phenotype	Week	Archive	(-)	(+)	(-)	(+)	(-)	(-)error	(+)	(+)error	O1	O1-redo	Osym	Rev Seq	comments	Box	Position	Box	Plate	Position	Strain	Vector	Domain	45	46	47	48	49	50	51	52	53	54	55	56	57	58	59	60	61	62	Domain
tube		LLhP	WT				3011	W	W			13.4665	1.77152	3.90518	2.18823	C		C			1	E5	1		E5	DH5α	pHG165	LacI	L	N	Y	I	P	N	R	V	A	Q	Q	L	A	G	K	Q	S	K	PurR
tube	G58RDMB7	LLhP	G58A		B	2010-09-20	3026	B	B	B	B	663.368	52.3573	553.902	69.7796	S					2	2D	2		2D	DH5α	pHG165	LacI	L	N	Y	I	P	N	R	V	A	Q	Q	L	A	A	K	Q	S	K	PurR
tube	G58RDMB5	LLhP	G58I		L		3025	B	L	B	B	630.443	140.208	666.519	59.8008						2	1D	2		1D	DH5α	pHG165	LacI	L	N	Y	I	P	N	R	V	A	Q	Q	L	A	I	K	Q	S	K	PurR
tube	G58RDMW5	LLhP	G58L				3030	B	B			546.7	78.9596	503.085	56.1773						2	6D	2		6D	DH5α	pHG165	LacI	L	N	Y	I	P	N	R	V	A	Q	Q	L	A	L	K	Q	S	K	PurR
tube	G58RDMB3	LLhP	G58P				3023	B	B			585.781	216.422	599.398	153.292						2	8C	2		8C	DH5α	pHG165	LacI	L	N	Y	I	P	N	R	V	A	Q	Q	L	A	P	K	Q	S	K	PurR
tube	G58RDMB8	LLhP	G58R		B	2010-09-20	3027	B	B	B	B	153.689	12.2798	86.1493	11.4348	S					2	3D	2		3D	DH5α	pHG165	LacI	L	N	Y	I	P	N	R	V	A	Q	Q	L	A	R	K	Q	S	K	PurR
tube	G58RDMB1	LLhP	G58S				3021	B	B			486.39	104.281	459.344	54.3559						2	6C	2		6C	DH5α	pHG165	LacI	L	N	Y	I	P	N	R	V	A	Q	Q	L	A	S	K	Q	S	K	PurR
tube	G58RDMB4	LLhP	G58T				3024	B	L			548.211	166.081	409.132	95.0698						2	9C	2		9C	DH5α	pHG165	LacI	L	N	Y	I	P	N	R	V	A	Q	Q	L	A	T	K	Q	S	K	PurR
tube	G58RDMW3	LLhP	G58V				3029	B	B			555.665	142.976	519.356	58.2637						2	5D	2		5D	DH5α	pHG165	LacI	L	N	Y	I	P	N	R	V	A	Q	Q	L	A	V	K	Q	S	K	PurR
tube	LLhPClinkermut	LLhP	G58V, K59N, Q60H, S61T				3042	B	B			481.749	125.155	495.158	135.331						2	9E	2		9E	DH5α	pHG165	LacI	L	N	Y	I	P	N	R	V	A	Q	Q	L	A	V	N	H	T	K	PurR
tube	G58RDMB2	LLhP	G58Y		B	2010-09-20	3022	B	B	B	B	671.163	39.4448	622.207	59.4752	S					2	7C	2		7C	DH5α	pHG165	LacI	L	N	Y	I	P	N	R	V	A	Q	Q	L	A	Y	K	Q	S	K	PurR
tube	I48RDMB1	LLhP	I48G				3053	B	B			501.248	71.0721	248.875	139.444						2	2G	2		2G	DH5α	pHG165	LacI	L	N	Y	G	P	N	R	V	A	Q	Q	L	A	G	K	Q	S	K	PurR
tube	I48RDML2	LLhP	I48H				3052	L	L			81.316	25.7258	16.5945	4.35705						2	1G	2		1G	DH5α	pHG165	LacI	L	N	Y	H	P	N	R	V	A	Q	Q	L	A	G	K	Q	S	K	PurR
tube	I48RDMB2	LLhP	I48L				3054	B	B			351.087	114.212	386.599	180.2						2	3G	2		3G	DH5α	pHG165	LacI	L	N	Y	L	P	N	R	V	A	Q	Q	L	A	G	K	Q	S	K	PurR
tube	I48RDMB3	LLhP	I48R		B	2010-09-27	3055	B	B	B	B	552.584	71.4186	119.608	31.0866	C					2	4G	2		4G	DH5α	pHG165	LacI	L	N	Y	R	P	N	R	V	A	Q	Q	L	A	G	K	Q	S	K	PurR
tube	I48S	LLhP	I48S				3041	W	W			60.3124	16.7365	13.9194	4.96602						2	8E	2		8E	DH5α	pHG165	LacI	L	N	Y	S	P	N	R	V	A	Q	Q	L	A	G	K	Q	S	K	PurR
tube	LLhPQuad	LLhP	I48S, Q55S, G58V, S61T				3057	B	B			657.665	65.3629	705.934	134.097						2	6G	2		6G	DH5α	pHG165	LacI	L	N	Y	S	P	N	R	V	A	Q	S	L	A	V	K	Q	T	K	PurR
tube	I48RDML1	LLhP	I48T				3051	L	W			68.7424	7.98712	8.6579	5.21727						2	9F	2		9F	DH5α	pHG165	LacI	L	N	Y	T	P	N	R	V	A	Q	Q	L	A	G	K	Q	S	K	PurR
tube	I48RDMW1	LLhP	I48V				3050	W	W			22.9868	4.21104	1.96303	0.537409						2	8F	2		8F	DH5α	pHG165	LacI	L	N	Y	V	P	N	R	V	A	Q	Q	L	A	G	K	Q	S	K	PurR
1	F10	LLhP	K59A	gca	W	2012-02-13	4526	W	W	B	B	53.8931	7.74778	10.4498	2.21525	C			Good		η			6	G2	3.3	pHG165	LacI	L	N	Y	I	P	N	R	V	A	Q	Q	L	A	G	A	Q	S	K	PurR
1	F1	LLhP	K59E	gaa	B	2010-09-20	4151	B	B	B	B	714.268	35.6781	212.089	37.9892	C			Good		β			2	H7	3.3	pHG165	LacI	L	N	Y	I	P	N	R	V	A	Q	Q	L	A	G	E	Q	S	K	PurR
2	F5	LLhP	K59F	ttt	L	2010-09-27	4169	B/LB	L	B	B/LB	321.801	49.2229	38.2101	11.8843	C			Good	Suspect Speckling	γ			2	B10	3.3	pHG165	LacI	L	N	Y	I	P	N	R	V	A	Q	Q	L	A	G	F	Q	S	K	PurR
1	F11	LLhP	K59G	ggt	W	2012-02-13	4527	W	W	B	B	40.2514	7.01542	9.42603	1.73095	C			Good		η			6	H2	3.3	pHG165	LacI	L	N	Y	I	P	N	R	V	A	Q	Q	L	A	G	G	Q	S	K	PurR
1	F7	LLhP	K59H	cac	L	2010-09-27	4170	L	L	B	B/LB	256.495	40.1117	29.0404	6.78968	C			Good	Suspect Speckling	γ			2	C10	3.3	pHG165	LacI	L	N	Y	I	P	N	R	V	A	Q	Q	L	A	G	H	Q	S	K	PurR
1	F8	LLhP	K59L	ctt	L	2010-09-27	4171	L	L	B	B/LB	214.661	22.4159	20.2179	5.31351	C			Good	Suspect Speckling	γ			2	D10	3.3	pHG165	LacI	L	N	Y	I	P	N	R	V	A	Q	Q	L	A	G	L	Q	S	K	PurR
1	F2	LLhP	K59P	ccc	B	2010-09-20	4152	B	B	B	B	724.278	34.4115	642.745	31.7326	C			Good		β			2	A8	3.3	pHG165	LacI	L	N	Y	I	P	N	R	V	A	Q	Q	L	A	G	P	Q	S	K	PurR
2	F6	LLhP	K59Q	cag	L	2010-09-27	4172	L	L	B	B/LB	288.404	26.4793	27.75	9.15766	C			Good	Suspect Speckling	γ			2	E10	3.3	pHG165	LacI	L	N	Y	I	P	N	R	V	A	Q	Q	L	A	G	Q	Q	S	K	PurR
1	F9	LLhP	K59R	aga	W	2012-02-13	4528	W	W	LB	LB	27.4	6.81266	2.9647	1.48453	C			Good	Speckling on plate	η			6	A3	3.3	pHG165	LacI	L	N	Y	I	P	N	R	V	A	Q	Q	L	A	G	R	Q	S	K	PurR
2	F8	LLhP	K59S	tcg	L	2010-09-27	4173	L	L	B	B/LB	243.448	21.5193	23.7887	7.01287	C			Good	Suspect Speckling	γ			2	F10	3.3	pHG165	LacI	L	N	Y	I	P	N	R	V	A	Q	Q	L	A	G	S	Q	S	K	PurR
2	F4	LLhP	K59V	gtc	B/LB	2010-09-27	4166	B/LB	B	B	B/LB	525.512	60.9509	73.5363	24.3829	B			Good	Suspect Speckling	γ			2	G9	3.3	pHG165	LacI	L	N	Y	I	P	N	R	V	A	Q	Q	L	A	G	V	Q	S	K	PurR
2	F3	LLhP	K59W	tgg	B/LB	2010-09-27	4167	B	B	B	B/LB	539.268	94.7102	91.7879	29.2125	B			Good	Suspect Speckling	γ			2	H9	3.3	pHG165	LacI	L	N	Y	I	P	N	R	V	A	Q	Q	L	A	G	W	Q	S	K	PurR
1	F5	LLhP	K59Y	tat	L	2010-09-27	4174	L	L	B	B/LB	326.92	64.1973	38.6943	10.5831	C			Good	Suspect Speckling	γ			2	G10	3.3	pHG165	LacI	L	N	Y	I	P	N	R	V	A	Q	Q	L	A	G	Y	Q	S	K	PurR
1	H10	LLhP	K62D	gac	W	2012-02-13	4529	W	W	B	LB	9.86719	2.70671	0.931133	0.16204	C			Good		η			6	B3	3.3	pHG165	LacI	L	N	Y	I	P	N	R	V	A	Q	Q	L	A	G	K	Q	S	D	PurR
1	H11	LLhP	K62E	gag	W	2012-02-13	4530	W	W	B	LB	12.1706	2.62214	0.997608	0.150596	C			Good		η			6	C3	3.3	pHG165	LacI	L	N	Y	I	P	N	R	V	A	Q	Q	L	A	G	K	Q	S	E	PurR
tube	pLLhPCSwap62RDMB2	LLhPcs	K62F		B	2010-09-27	3065	B	B	B	B	709.946	157.059	630.07	97.6833	S					2	5H	2		5H	DH5α	pHG165	LacI	L	N	Y	I	P	N	R	V	A	Q	Q	L	A	V	N	H	T	F	PurR
tube	pLLhPCSwap62RDMB4	LLhPcs	K62G		B	2010-09-27	3067	B	B	B	B	696.241	163.293	611.209	64.4589	S					2	7H	2		7H	DH5α	pHG165	LacI	L	N	Y	I	P	N	R	V	A	Q	Q	L	A	V	N	H	T	G	PurR
1	H9	LLhP	K62G	ggg	W	2012-02-13	4531	W	W	B	B/LB	21.4811	3.40034	4.21508	0.657301	C			Good		η			6	D3	3.3	pHG165	LacI	L	N	Y	I	P	N	R	V	A	Q	Q	L	A	G	K	Q	S	G	PurR
1	H6	LLhP	K62I	ata	L	2010-09-27	4175	B/LB	B/LB	B	B	595.133	101.004	209.676	38.0036	B			Good	Suspect Speckling	γ			2	H10	3.3	pHG165	LacI	L	N	Y	I	P	N	R	V	A	Q	Q	L	A	G	K	Q	S	I	PurR
tube	pLLhPCswap62RDM5	LLhPcs	K62M		B	2010-09-27	3063	B	B	B	B	692.494	150.073	600.061	123.283	N		N			2	3H	2		3H	DH5α	pHG165	LacI	L	N	Y	I	P	N	R	V	A	Q	Q	L	A	V	N	H	T	M	PurR
1	H1	LLhP	K62P	ccc	B	2010-09-20	4153	B	B	B	B	579.841	23.6982	361.751	45.0545	C			Good		β			2	B8	3.3	pHG165	LacI	L	N	Y	I	P	N	R	V	A	Q	Q	L	A	G	K	Q	S	P	PurR
tube	pLLhPCSwap62RDMB3	LLhPcs	K62Q		B	2010-09-27	3066	B	B	B	B	783.938	132.601	707.217	90.3498	S					2	6H	2		6H	DH5α	pHG165	LacI	L	N	Y	I	P	N	R	V	A	Q	Q	L	A	V	N	H	T	Q	PurR
tube	pLLhPCswap62RDM1	LLhPcs	K62R		B	2010-09-27	3061	B	B	B	B	668.256	128.143	581.498	70.2433	S					2	1H	2		1H	DH5α	pHG165	LacI	L	N	Y	I	P	N	R	V	A	Q	Q	L	A	V	N	H	T	R	PurR
1	H12	LLhP	K62R	agg	W	2012-02-13	4532	W	W	LB	W	19.8371	3.70332	3.39486	1.30169	B			Good	Speckling on plate	η			6	E3	3.3	pHG165	LacI	L	N	Y	I	P	N	R	V	A	Q	Q	L	A	G	K	Q	S	R	PurR
tube	pLLhPCSwap62RDMB5	LLhPcs	K62S		B	2010-09-27	3068	B	B	B	B	701.474	160.913	609.17	76.3605	S					2	8H	2		8H	DH5α	pHG165	LacI	L	N	Y	I	P	N	R	V	A	Q	Q	L	A	V	N	H	T	S	PurR
2	H10	LLhP	K62S	agc	W	2012-02-13	4533	W	W	LB	VLB	20.4884	3.95148	3.58582	0.979231	B			Good		η			6	F3	3.3	pHG165	LacI	L	N	Y	I	P	N	R	V	A	Q	Q	L	A	G	K	Q	S	S	PurR
tube	pLLhPCSwap62RDMB1	LLhPcs	K62T		B	2010-09-27	3064	B	B	B	B	761.69	234.035	560.123	123.359	S					2	4H	2		4H	DH5α	pHG165	LacI	L	N	Y	I	P	N	R	V	A	Q	Q	L	A	V	N	H	T	T	PurR
1	H5	LLhP	K62V	gtg	L	2011-11-14	4387	LB	VLB	B	B	809.663	59.6268	174.334	13.33	S			Good		ε			4	D9	3.3	pHG165	LacI	L	N	Y	I	P	N	R	V	A	Q	Q	L	A	G	K	Q	S	V	PurR
1	A11	LLhP	N46A	gcg	W	2012-02-13	4534	W	W	B	LB	13.6134	1.57175	1.88742	0.47198	B			Good		η			6	G3	3.3	pHG165	LacI	L	A	Y	I	P	N	R	V	A	Q	Q	L	A	G	K	Q	S	K	PurR
1	A9	LLhP	N46E	gag	W	2012-02-13	4535	W	W	B	B	59.3679	6.54637	11.677	2.07027	B			Good		η			6	H3	3.3	pHG165	LacI	L	E	Y	I	P	N	R	V	A	Q	Q	L	A	G	K	Q	S	K	PurR
1	A10	LLhP	N46G	ggt	W	2012-02-13	4536	W	W	LB	LB	33.0321	4.76882	6.74374	3.2243	B			Good	Speckling on plate	η			6	A4	3.3	pHG165	LacI	L	G	Y	I	P	N	R	V	A	Q	Q	L	A	G	K	Q	S	K	PurR
tube	LLhPN46H	LLhP	N46H				3058	W	W			7.033	1.4337	1.66825	0.625538	C		C			2	7G	2		7G	DH5α	pHG165	LacI	L	H	Y	I	P	N	R	V	A	Q	Q	L	A	G	K	Q	S	K	PurR
1	A6	LLhP	N46P	cct	L	2011-11-14	4388	B	B	B	B	615.55	65.4068	155.54	35.5303	B			Redo FOR seq		ε			4	E9	3.3	pHG165	LacI	L	P	Y	I	P	N	R	V	A	Q	Q	L	A	G	K	Q	S	K	PurR
2	A10	LLhP	N46T	act	W	2012-02-13	4537	W	W	B	B	46.1885	6.91217	9.12621	1.40687	S			Good		η			6	B4	3.3	pHG165	LacI	L	T	Y	I	P	N	R	V	A	Q	Q	L	A	G	K	Q	S	K	PurR
2	A12	LLhP	N46V	gtg	W	2012-02-13	4538	W	W	B	B	71.9135	12.7183	12.3917	3.04247	S			Good		η			6	C4	3.3	pHG165	LacI	L	V	Y	I	P	N	R	V	A	Q	Q	L	A	G	K	Q	S	K	PurR
2	A5	LLhP	N46W	tgg	L	2011-11-14	4389	B	LB	B	B	499.159	92.8579	77.9541	15.2027	S			Good		ε			4	F9	3.3	pHG165	LacI	L	W	Y	I	P	N	R	V	A	Q	Q	L	A	G	K	Q	S	K	PurR
2	A11	LLhP	N46Y	tac	W	2012-02-13	4539	W	W	LB	LB	43.4086	9.3587	10.249	3.35008	S			Good		η			6	D4	3.3	pHG165	LacI	L	Y	Y	I	P	N	R	V	A	Q	Q	L	A	G	K	Q	S	K	PurR
2	E10	LLhP	N50A	gca (at 50)	B	2010-09-20	4154	B	B	B	B	694.454	83.2652	509.024	81.8871	C			Good		β			2	C8	3.3	pHG165	LacI	L	N	Y	I	P	A	R	V	A	Q	Q	L	A	G	K	Q	S	K	PurR
2	B9	LLhP	N50C	tgc	VLB	2011-11-14	4401	VLB	VLB	B	B	114.471	10.7044	12.9442	1.12269	B			Good		ε			4	B11	3.3	pHG165	LacI	L	N	Y	I	P	C	R	V	A	Q	Q	L	A	G	K	Q	S	K	PurR
1	B12	LLhP	N50D	gac	L	2011-11-14	4390	B	B	B	B	683.669	89.7045	121.477	18.7501	B			Good		ε			4	G9	3.3	pHG165	LacI	L	N	Y	I	P	D	R	V	A	Q	Q	L	A	G	K	Q	S	K	PurR
1	B1	LLhP	N50G	ggc	B	2010-09-20	4155	B	B	B	B	683.489	63.3091	661.953	86.277	C			Redo FOR seq		β			2	D8	3.3	pHG165	LacI	L	N	Y	I	P	G	R	V	A	Q	Q	L	A	G	K	Q	S	K	PurR
1	B10	LLhP	N50H	cat	B/LB	2010-09-27	4168	B	B	B	B/LB	651.072	97.3945	102.319	34.7998	B			Good	Suspect Speckling	γ			2	A10	3.3	pHG165	LacI	L	N	Y	I	P	H	R	V	A	Q	Q	L	A	G	K	Q	S	K	PurR
2	B3	LLhP	N50I	ata	B	2010-09-20	4156	B	B	B	B	731.511	104.41	650.188	107.248	C			Redo REV seq		β			2	E8	3.3	pHG165	LacI	L	N	Y	I	P	I	R	V	A	Q	Q	L	A	G	K	Q	S	K	PurR
2	B4	LLhP	N50L	ctc	B	2010-09-20	4157		B	B	B	17.301	13.8552	7.20309	2.41931	C			Good	Did not transform on initial plates. Error 80+%	β			2	F8	3.3	pHG165	LacI	L	N	Y	I	P	L	R	V	A	Q	Q	L	A	G	K	Q	S	K	PurR
1	B3	LLhP	N50P	ccg	B	2010-09-20	4158	B	B	B	B	718.725	111.076	671.113	105.857	C			Good		β			2	G8	3.3	pHG165	LacI	L	N	Y	I	P	P	R	V	A	Q	Q	L	A	G	K	Q	S	K	PurR
1	B6	LLhP	N50Q	caa	B	2010-09-20	4159	B	B	B	B	682.772	57.8538	468.69	173.435	C			Good		β			2	H8	3.3	pHG165	LacI	L	N	Y	I	P	Q	R	V	A	Q	Q	L	A	G	K	Q	S	K	PurR
2	B5	LLhP	N50R	cgg	B	2010-09-20	4160	B	B	B	B	748.547	130.16	666.726	74.4604	C			Good		β			2	A9	3.3	pHG165	LacI	L	N	Y	I	P	R	R	V	A	Q	Q	L	A	G	K	Q	S	K	PurR
tube	LLhPN50S	LLhP	N50S				3059	B	B			113.016	20.4152	41.1978	7.68074	C		C			2	8G	2		8G	DH5α	pHG165	LacI	L	N	Y	I	P	S	R	V	A	Q	Q	L	A	G	K	Q	S	K	PurR
1	B9	LLhP	N50V	gtt	B	2010-09-20	4161	B	B	B	B	669.227	95.5091	563.366	96.8785	C			Redo FOR seq		β			2	B9	3.3	pHG165	LacI	L	N	Y	I	P	V	R	V	A	Q	Q	L	A	G	K	Q	S	K	PurR
1	B2	LLhP	N50W	tgg	B	2010-09-20	4162	B	B	B	B	657.872	29.6468	480.235	35.3409	S			Good		γ			2	C9	3.3	pHG165	LacI	L	N	Y	I	P	W	R	V	A	Q	Q	L	A	G	K	Q	S	K	PurR
1	E11	LLhP	Q54C	tgt	L	2011-11-14	4391	LB	LB	B	B	421.244	62.9992	63.3615	10.285	C			Redo FOR seq		ε			4	H9	3.3	pHG165	LacI	L	N	Y	I	P	N	R	V	A	C	Q	L	A	G	K	Q	S	K	PurR
1	E1	LLhP	Q54F	ttt	B	2010-09-20	4163	B	B	B	B	625.383	22.706	386.904	37.1672	S			Redo REV seq		γ			2	D9	3.3	pHG165	LacI	L	N	Y	I	P	N	R	V	A	F	Q	L	A	G	K	Q	S	K	PurR
1	E6	LLhP	Q54G	ggg	L	2011-11-14	4392	B	LB	B	B	585.082	52.8205	75.1051	13.6135	C			Good		ε			4	A10	3.3	pHG165	LacI	L	N	Y	I	P	N	R	V	A	G	Q	L	A	G	K	Q	S	K	PurR
tube		LLhP	Q54R				3118	W	W			55.2461	24.6282	10.9935	5.02839	B		B			4	G1	4		G1		pHG165	LacI	L	N	Y	I	P	N	R	V	A	R	Q	L	A	G	K	Q	S	K	PurR
tube	4540W	LLhP	Q54R	agg	W	2012-11-12	4540	W	W	LB	W	81.4426	22.9173	20.1983	6.73917	B			Good	Originally 2-E6, redid 2 days; original glycerol stock η	ν			11	A4	3.3	pHG165	LacI	L	N	Y	I	P	N	R	V	A	R	Q	L	A	G	K	Q	S	K	PurR
2	E3	LLhP	Q54T	act	L	2011-11-14	4393	LB	LB	B	B	614.304	52.8317	80.208	5.12411	C			Good		ε			4	B10	3.3	pHG165	LacI	L	N	Y	I	P	N	R	V	A	T	Q	L	A	G	K	Q	S	K	PurR
1	E9	LLhP	Q54V	gtg	L	2011-11-14	4394	B	B	B	B	755.757	85.3086	123.437	59.9993	B			Good		ε			4	C10	3.3	pHG165	LacI	L	N	Y	I	P	N	R	V	A	V	Q	L	A	G	K	Q	S	K	PurR
1	E5	LLhP	Q54W	tgg	B	2010-09-20	4164	B	B	B	MedB	445.271	189.622	163.61	143.911	S			Good		γ			2	E9	3.3	pHG165	LacI	L	N	Y	I	P	N	R	V	A	W	Q	L	A	G	K	Q	S	K	PurR
tube	Q55RDMW1	LLhP	Q55A				3045	L	L			60.9848	12.9373	15.798	5.5674						2	3F	2		3F	DH5α	pHG165	LacI	L	N	Y	I	P	N	R	V	A	Q	A	L	A	G	K	Q	S	K	PurR
tube	Q55RDMW5-B	LLhP	Q55G				3049	B	B			562.169	86.5262	592.238	118.834						2	7F	2		7F	DH5α	pHG165	LacI	L	N	Y	I	P	N	R	V	A	Q	G	L	A	G	K	Q	S	K	PurR
tube	Q55RDMW3	LLhP	Q55I				3047	W	W			29.2413	2.3312	13.7892	5.32296						2	5F	2		5F	DH5α	pHG165	LacI	L	N	Y	I	P	N	R	V	A	Q	I	L	A	G	K	Q	S	K	PurR
tube	Q55RDMB4	LLhP	Q55P				3044	B	B			505.861	234.394	618.369	247.517						2	2F	2		2F	DH5α	pHG165	LacI	L	N	Y	I	P	N	R	V	A	Q	P	L	A	G	K	Q	S	K	PurR
tube	Q55S	LLhP	Q55S				3040	B	B			119.978	17.4884	33.4017	9.43124						2	7E	2		7E	DH5α	pHG165	LacI	L	N	Y	I	P	N	R	V	A	Q	S	L	A	G	K	Q	S	K	PurR
tube	LLHPTriplemutant	LLhP	Q55S, G58V, S61T		B	2010-09-27	3056	B	B	B	B	476.852	87.3244	58.5887	13.8288	C					2	5G	2		5G	DH5α	pHG165	LacI	L	N	Y	I	P	N	R	V	A	Q	S	L	A	V	K	Q	T	K	PurR
tube	Q55RDMW2	LLhP	Q55T				3046	W	W			21.0565	4.06423	3.32459	1.43844						2	4F	2		4F	DH5α	pHG165	LacI	L	N	Y	I	P	N	R	V	A	Q	T	L	A	G	K	Q	S	K	PurR
tube	Q55RDMW4	LLhP	Q55V				3048	W	W			33.3677	4.4916	4.67553	1.70207						2	6F	2		6F	DH5α	pHG165	LacI	L	N	Y	I	P	N	R	V	A	Q	V	L	A	G	K	Q	S	K	PurR
tube	Q55RDMB2	LLhP	Q55Y		B	2010-09-20	3043	B	B	B	B	620.188	111.341	550.335	73.0463	S					2	1F	2		1F	DH5α	pHG165	LacI	L	N	Y	I	P	N	R	V	A	Q	Y	L	A	G	K	Q	S	K	PurR
2	G11	LLhP	Q60E	gaa	W	2012-02-13	4541	W	W	LB	W	16.5547	4.10017	2.3267	0.416324	C			Good	Speckling on plate	η			6	F4	3.3	pHG165	LacI	L	N	Y	I	P	N	R	V	A	Q	Q	L	A	G	K	E	S	K	PurR
1	G10	LLhP	Q60G	ggt	W	2012-02-13	4542	W	W	B	B/LB	15.7319	3.96273	1.14678	0.260923	C			Good		η			6	G4	3.3	pHG165	LacI	L	N	Y	I	P	N	R	V	A	Q	Q	L	A	G	K	G	S	K	PurR
1	G9	LLhP	Q60I	att	W	2012-02-13	4543	W	W	B	B	196.447	36.5846	17.8044	3.50992	B			Good		η			6	H4	3.3	pHG165	LacI	L	N	Y	I	P	N	R	V	A	Q	Q	L	A	G	K	I	S	K	PurR
1	G11	LLhP	Q60V	gtg	W	2012-02-13	4544	W	W	B/LB	LB	108.6	22.2103	16.0567	4.22561	C			Good	Speckling on plate	η			6	A5	3.3	pHG165	LacI	L	N	Y	I	P	N	R	V	A	Q	Q	L	A	G	K	V	S	K	PurR
2	G6	LLhP	Q60W	tgg	VLB	2011-11-14	4402	W	W	B	B	239.953	48.2776	31.7198	5.63249	B			Good		ε			4	C11	3.3	pHG165	LacI	L	N	Y	I	P	N	R	V	A	Q	Q	L	A	G	K	W	S	K	PurR
tube	LLhPR51A	LLhP	R51A				3060	B	B			420.807	70.8318	568.234	130.982	N		N			2	9G	2		9G	DH5α	pHG165	LacI	L	N	Y	I	P	N	A	V	A	Q	Q	L	A	G	K	Q	S	K	PurR
2	C8	LLhP	R51C	tgt	VLB	2011-11-14	4403	W	W	B	B	82.9048	16.2884	16.1734	2.76236	B			Good		ε			4	D11	3.3	pHG165	LacI	L	N	Y	I	P	N	C	V	A	Q	Q	L	A	G	K	Q	S	K	PurR
1	C8	LLhP	R51E	gaa	L	2011-11-14	4395	B	B	B	B	780.157	108.547	210.802	44.3294	S			Good		ε			4	D10	3.3	pHG165	LacI	L	N	Y	I	P	N	E	V	A	Q	Q	L	A	G	K	Q	S	K	PurR
1	C11	LLhP	R51I	atc	W	2012-02-13	4545	W	W	B	B	21.4742	2.66371	2.58216	0.575669	B			Good		η			6	B5	3.3	pHG165	LacI	L	N	Y	I	P	N	I	V	A	Q	Q	L	A	G	K	Q	S	K	PurR
2	C11	LLhP	R51L	ctg	W	2012-02-13	4546	W	W	B	B	11.4493	1.04255	1.33809	0.336575	C					η			6	C5	3.3	pHG165	LacI	L	N	Y	I	P	N	L	V	A	Q	Q	L	A	G	K	Q	S	K	PurR
1	C5	LLhP	R51P	ccg	L	2011-11-14	4396	B	B	B	B	806.748	75.9315	195.774	62.9042	S			Good		ε			4	E10	3.3	pHG165	LacI	L	N	Y	I	P	N	P	V	A	Q	Q	L	A	G	K	Q	S	K	PurR
tube	4652W	LLhP	R51Q	caa	W	2012-11-12	4652	W	W	LB	VLB	18.3939	4.68491	4.78645	1.45288	C				Originally 2-C9, redo checked okay	ι			7	E6	3.3	pHG165	LacI	L	N	Y	I	P	N	Q	V	A	Q	Q	L	A	G	K	Q	S	K	PurR
1	C9	LLhP	R51S	agt	W	2012-04-02	4612	W	W	LB	VLB	17.8718	3.00959	3.38258	0.755002	C				Speckling on plate	θ			7	E1	3.3	pHG165	LacI	L	N	Y	I	P	N	S	V	A	Q	Q	L	A	G	K	Q	S	K	PurR
1	C7	LLhP	R51T	acg	L	2011-11-14	4397	VLB	VLB	B	B	206.278	27.4029	33.9887	6.82838	C			Good		ε			4	F10	3.3	pHG165	LacI	L	N	Y	I	P	N	T	V	A	Q	Q	L	A	G	K	Q	S	K	PurR
1	C10	LLhP	R51W	tgg	W	2012-04-02	4613	VLB	VLB	B	LB	58.6577	12.9486	14.5771	2.46516	C				Speckling on plate	θ			7	F1	3.3	pHG165	LacI	L	N	Y	I	P	N	W	V	A	Q	Q	L	A	G	K	Q	S	K	PurR
2	C7	LLhP	R51Y	tat	L	2011-11-14	4398	VLB	VLB	B	B	244.666	21.6831	34.3687	2.84317	B			Good		ε			4	G10	3.3	pHG165	LacI	L	N	Y	I	P	N	Y	V	A	Q	Q	L	A	G	K	Q	S	K	PurR
tube	S61RDMW2	LLhP	S61C				3036	B	L			295.097	41.5595	106.054	14.6888						2	3E	2		3E	DH5α	pHG165	LacI	L	N	Y	I	P	N	R	V	A	Q	Q	L	A	G	K	Q	C	K	PurR
tube	S61RDMB3	LLhP	S61D				3033	B	B			562.444	103.685	541.982	110.101						2	9D	2		9D	DH5α	pHG165	LacI	L	N	Y	I	P	N	R	V	A	Q	Q	L	A	G	K	Q	D	K	PurR
tube	S61RDMB1	LLhP	S61H				3031	B	B			455.085	56.0186	304.527	129.945						2	7D	2		7D	DH5α	pHG165	LacI	L	N	Y	I	P	N	R	V	A	Q	Q	L	A	G	K	Q	H	K	PurR
tube	S61RDMW3	LLhP	S61L				3037	B	L			427.861	49.8136	343.702	72.6279						2	4E	2		4E	DH5α	pHG165	LacI	L	N	Y	I	P	N	R	V	A	Q	Q	L	A	G	K	Q	L	K	PurR
tube		LLhP	S61M				3117	L	L			440.002	92.1679	219.208	79.3563						4	F9	4		F9		pHG165	LacI	L	N	Y	I	P	N	R	V	A	Q	Q	L	A	G	K	Q	M	K	PurR
tube	S61RDMW4	LLhP	S61Q				3038	B	L			462.318	85.9381	192.805	42.719						2	5E	2		5E	DH5α	pHG165	LacI	L	N	Y	I	P	N	R	V	A	Q	Q	L	A	G	K	Q	Q	K	PurR
tube	S61RDMB4	LLhP	S61R		B	2010-09-20	3034	B	B	B	B	486.221	43.6259	412.179	70.2587	S					2	1E	2		1E	DH5α	pHG165	LacI	L	N	Y	I	P	N	R	V	A	Q	Q	L	A	G	K	Q	R	K	PurR
tube	S61T	LLhP	S61T				3039	B	B			536.408	95.6064	279.583	39.4025						2	6E	2		6E	DH5α	pHG165	LacI	L	N	Y	I	P	N	R	V	A	Q	Q	L	A	G	K	Q	T	K	PurR
tube	S61RDMW1	LLhP	S61V		L		3035	B	L	B	B	563.864	93.1304	287.748	122.523						2	2E	2		2E	DH5α	pHG165	LacI	L	N	Y	I	P	N	R	V	A	Q	Q	L	A	G	K	Q	V	K	PurR
tube	S61RDMB2	LLhP	S61W		B	2010-09-20	3032	B	B	B	B	639.004	44.469	403.857	72.5087	S					2	8D	2		8D	DH5α	pHG165	LacI	L	N	Y	I	P	N	R	V	A	Q	Q	L	A	G	K	Q	W	K	PurR
2	D10	LLhP	V52A	gct	W	2012-05-21	4686	W	W	LB	W	2.0192	0.356455	0.154537	0.0582258	C					ι			7	G10	3.3	pHG165	LacI	L	N	Y	I	P	N	R	A	A	Q	Q	L	A	G	K	Q	S	K	PurR
tube	pLLhP52RDMLB4	LLhP	V52D		B	2010-09-27	3075	B	B	B	B	616.55	61.8546	588.785	34.811	S					2	I6	2		I6	DH5α	pHG165	LacI	L	N	Y	I	P	N	R	D	A	Q	Q	L	A	G	K	Q	S	K	PurR
2	D2	LLhP	V52E	gag	B	2010-09-20	4165	B	B	B	B	621.295	24.2913	605.241	33.5208	S			Good		γ			2	F9	3.3	pHG165	LacI	L	N	Y	I	P	N	R	E	A	Q	Q	L	A	G	K	Q	S	K	PurR
tube	pLLhP52RDMLB1	LLhP	V52G		L		3071	L	L			459.05	77.1975	203.809	27.989						2	I2	2		I2	DH5α	pHG165	LacI	L	N	Y	I	P	N	R	G	A	Q	Q	L	A	G	K	Q	S	K	PurR
1	D7	LLhP	V52H	cat	L	2011-11-14	4399	B	B	B	B	128.651	26.9423	37.5336	4.49874	B			Good		ε			4	H10	3.3	pHG165	LacI	L	N	Y	I	P	N	R	H	A	Q	Q	L	A	G	K	Q	S	K	PurR
1	D10	LLhP	V52I	atc	W	2012-05-21	4687	W	W	LB	W	13.9346	5.10567	1.36208	0.392698	C				Speckling on plate	ι			7	H10	3.3	pHG165	LacI	L	N	Y	I	P	N	R	I	A	Q	Q	L	A	G	K	Q	S	K	PurR
2	D7	LLhP	V52L	ttg	L	2011-11-14	4400	VLB	VLB	B	B	210.636	14.2758	32.168	4.38699	B			Good		ε			4	A11	3.3	pHG165	LacI	L	N	Y	I	P	N	R	L	A	Q	Q	L	A	G	K	Q	S	K	PurR
tube	pLLhP52RDMW1	LLhP	V52P		W		3073	W	W			19.2237	3.29915	2.01949	0.353917						2	I4	2		I4	DH5α	pHG165	LacI	L	N	Y	I	P	N	R	P	A	Q	Q	L	A	G	K	Q	S	K	PurR
tube	pLLhP52RDMW3	LLhP	V52Q		L		3076	L	L			322.736	159.192	72.1117	31.4861						2	I7	2		I7	DH5α	pHG165	LacI	L	N	Y	I	P	N	R	Q	A	Q	Q	L	A	G	K	Q	S	K	PurR
tube	pLLhP52RDMB1	LLhP	V52R		B	2010-09-27	3069	B	B	B	B	789.798	101.543	677.83	41.7956	C					2	9H	2		9H	DH5α	pHG165	LacI	L	N	Y	I	P	N	R	R	A	Q	Q	L	A	G	K	Q	S	K	PurR
tube	pLLhP52RDMW2	LLhP	V52S		W		3074	W	W			163.177	98.7825	23.793	9.61981						2	I5	2		I5	DH5α	pHG165	LacI	L	N	Y	I	P	N	R	S	A	Q	Q	L	A	G	K	Q	S	K	PurR
tube	pLLhP52RDMLB2	LLhP	V52T		L		3072	L	L			391.857	76.5502	222.816	56.4797						2	I3	2		I3	DH5α	pHG165	LacI	L	N	Y	I	P	N	R	T	A	Q	Q	L	A	G	K	Q	S	K	PurR

## Sheet: Table S10 LPhP & 57cs
											Plate		Plate(Min)		Liquid culture B-gal				Pulldown					Glycerol Stock		DNA Stock			Stock		DNA-B	Linker
Plate	Name	mutated from	mutation	m	ut	ation	codon	phenotype	Week	Archive	(-)	(+)	(-)	(+)	(-)	(-)error	(+)	(+)error	O1	O1-redo	Osym	Rev Seq	comments	Box	Position	Box	Plate	Position	Strain	Vector	Domain	45	46	47	48	49	50	51	52	53	54	55	56	57	58	59	60	61	62
tube	pLPhPinpHG165	LPhP	WT	W	T					3012	B	B			687.055	163.922	460.373	118.216	C		C			1	E6	1		E6	DH5α	pHG165	LacI	L	H	Y	S	P	S	A	V	A	R	S	L	K	V	N	H	T	K
tube	pLPhPK57AinpHG165	LPhP	K57A	K	57	A				3017	B	B			593.882	274.271	590.638	226.751	S		C			1	F2	1		F2	DH5α	pHG165	LacI	L	H	Y	S	P	S	A	V	A	R	S	L	A	V	N	H	T	K
tube		LPhP	48/51/54/55/57-61	4	8/	51/54/55/57-61				3113	W	W	B	W	119.78	22.0815	21.8985	8.47094	C		C			4	f5	4		f5		pHG165	LacI	L	H	Y	I	P	S	R	V	A	Q	Q	L	A	G	K	Q	S	K
tube		LPhP	48/51/55/57-61	4	8/	51/55/57-61				3114	W	W	B	B	319.556	78.95	125.566	47.3494	S		C			4	f6	4		f6		pHG165	LacI	L	H	Y	I	P	S	R	V	A	R	Q	L	A	G	K	Q	S	K
tube		LPhP	48/51/57-61	4	8/	51/57-61				3115	B	B			452.193	21.0994	143.386	18.3738	S		C			4	f7	4		f7		pHG165	LacI	L	H	Y	I	P	S	R	V	A	R	S	L	A	G	K	Q	S	K
tube	LPhP46485557-61swap	LPhP	H46NS48IR54QS55Q, 57-61	H	46	NS48IR54QS55Q, 57-61				3106	W	W			82.0047	14.5729	29.1983	10.2693	C		C			4	7E	4		7E	DH5α	pHG165	LacI	L	N	Y	I	P	S	A	V	A	Q	Q	L	A	G	K	Q	S	K
tube	LPhP485557-61swap	LPhP	S48I, S55Q, 57-61	S	48	I, S55Q, 57-61				3082	W	W			6.07547	1.2691	1.68124	0.498272	C		C			3	4A	3		4A	DH5α	pHG165	LacI	L	H	Y	I	P	S	A	V	A	R	Q	L	A	G	K	Q	S	K
tube	LPhP4857-61swap	LPhP	S48I 57-61	S	48	I 57-61				3089	W	W			21.029	7.33793	3.71145	2.09643	C		C			3	2B	3		2B	DH5α	pHG165	LacI	L	H	Y	I	P	S	A	V	A	R	S	L	A	G	K	Q	S	K
tube	LPhP48545557-61swap	LPhP	S48IR54QS55Q 57-61	S	48	IR54QS55Q 57-61				3092	W	W			26.8731	8.85283	5.50274	1.30118	C		C			3	5B	3		5B	DH5α	pHG165	LacI	L	H	Y	I	P	S	A	V	A	Q	Q	L	A	G	K	Q	S	K
tube	LPhP485557586061swap	LPhP	S48IS55QK57AV58GH60QT61S	S	48	IS55QK57AV58GH60QT61S				3088	B	B			250.997	203.333	105.457	95.7195	C		C			3	1B	3		1B	DH5α	pHG165	LacI	L	H	Y	I	P	S	A	V	A	R	Q	L	A	G	N	Q	S	K
tube	LPhP4850545557-61swap	LPhP	S48IS50NR54QS55Q 57-61	S	48	IS50NR54QS55Q 57-61				3107	B	B			399.145	24.7354	238.396	59.4004	N		N			4	8E	4		8E	DH5α	pHG165	LacI	L	H	Y	I	P	N	A	V	A	Q	Q	L	A	G	K	Q	S	K
tube	LPhP4855575861swap	LPhP	S48I, S55Q, K57A, V58G, T61S	S	48	I, S55Q, K57A, V58G, T61S				3078	B	B			417.817	164.788	239.909	170.766	C		B			2	9I	2		9I	DH5α	pHG165	LacI	L	H	Y	I	P	S	A	V	A	R	Q	L	A	G	N	H	S	K
tube	LPhP485557585961swap	LPhP	S48IS55QK57AV58GN59KT61S	S	48	IS55QK57AV58GN59KT61S				3087	B	B			477.999	207.702	403.073	216.997	N		N			3	9A	3		9A	DH5α	pHG165	LacI	L	H	Y	I	P	S	A	V	A	R	Q	L	A	G	K	H	S	K
tube	LPhP4854swap	LPhP	S48I, R54Q	S	48	I, R54Q				3084	B	B			550.572	59.7495	404.096	133.395	C		C			3	6A	3		6A	DH5α	pHG165	LacI	L	H	Y	I	P	S	A	V	A	Q	S	L	K	V	N	H	T	K
tube	LPhP505457swap	LPhP	S50NR54QK57A	S	50	NR54QK57A		B		3108	B	B											Lost, archive might be okay??	4	9E	4		9E	DH5α	pHG165	LacI	L	H	Y	S	P	N	A	V	A	Q	S	L	A	V	N	H	T	K
tube	LPhP5157-61swap	LPhP	R51A, 57-61	R	51	A, 57-61				3105	B	B			479.992	138.231	242.583	74.0273	B		B		NOT ARCHIVED YET	4	6E	4		6E	DH5α	pHG165	LacI	L	H	Y	S	P	S	R	V	A	R	S	L	A	G	K	Q	S	K
tube	LPhP545557-61swap	LPhP	R54QS55Q 57-61	R	54	QS55Q 57-61				3091	L	L	B	B	289.389	35.8247	92.3481	26.306	C		C			3	4B	3		4B	DH5α	pHG165	LacI	L	H	Y	S	P	S	A	V	A	Q	Q	L	A	G	K	Q	S	K
tube	LPhP5457-61swap	LPhP	R54Q, 57-61	R	54	Q, 57-61				3083	B	B	B	B	245.39	68.543	149.166	36.3931	C		C			3	5A	3		5A	DH5α	pHG165	LacI	L	H	Y	S	P	S	A	V	A	Q	S	L	A	G	K	Q	S	K
tube	LPhPR54Q	LPhP	R54Q	R	54	Q				3090	B	B			524.472	178.706	455.063	130.582	C		C			3	3B	3		3B	DH5α	pHG165	LacI	L	H	Y	S	P	S	A	V	A	Q	S	L	K	V	N	H	T	K
tube	LPhP54575861swap	LPhP	R54Q, K57A, V58G, T61S	R	54	Q, K57A, V58G, T61S				3081	B	B			470.08	197.373	536.502	169.66	B		S			3	3A	3		3A	DH5α	pHG165	LacI	L	H	Y	S	P	S	A	V	A	Q	S	L	A	G	N	H	S	K
tube	LPhP5455swap	LPhP	R54QS55Q	R	54	QS55Q				3104	B	B			529.949	61.4342	555.427	36.5385	C		C			4	5E	4		5E	DH5α	pHG165	LacI	L	H	Y	S	P	S	A	V	A	Q	Q	L	K	V	N	H	T	K
tube	LPhP5457swap	LPhP	R54Q, K57A	R	54	Q, K57A				3080	B	B			545.423	266.262	582.157	311.77	B		S			3	2A	3		2A	DH5α	pHG165	LacI	L	H	Y	S	P	S	A	V	A	Q	S	L	A	V	N	H	T	K
tube	LPhP5557-61swap	LPhP	S55Q, 57-61	S	55	Q, 57-61				3079	W	W	B	L	92.5662	16.8011	8.2376	3.54297	S		B			3	1A	3		1A	DH5α	pHG165	LacI	L	H	Y	S	P	S	A	V	A	R	Q	L	A	G	K	Q	S	K
tube	LPhP55575861swap	LPhP	S55Q, K57A, V58G, T61S	S	55	Q, K57A, V58G, T61S				3077	B	B			452.278	113.604	404.3	120.628	B		C			2	8I	2		8I	DH5α	pHG165	LacI	L	H	Y	S	P	S	A	V	A	R	Q	L	A	G	N	H	S	K
tube	LPhP57-61swap	LPhP	K57A, V58G, N59K, H60Q, T61S	K	57	A, V58G, N59K, H60Q, T61S				3085	W	W	B	L	59.3877	17.6891	37.0755	4.80106	C		C			3	7A	3		7A	DH5α	pHG165	LacI	L	H	Y	S	P	S	A	V	A	R	S	L	A	G	K	Q	S	K
tube	pLPhPK57A62RDM5	LPhP	K57A K62E	K	57	A K62E		B	2011-03-07	3098	B	B	B	B	561.355	61.6186	271.854	29.4892	S					3	2C	3		2C	DH5α	pHG165	LacI	L	H	Y	S	P	S	A	V	A	R	S	L	A	V	N	H	T	E
tube	pLPhPK57A62RDM4	LPhP	K57A K62Y	K	57	A K62Y		B	2011-03-07	3097	B	B	B	B	441.286	45.7526	289.878	43.8076	S					3	1C	3		1C	DH5α	pHG165	LacI	L	H	Y	S	P	S	A	V	A	R	S	L	A	V	N	H	T	Y
tube	pLPhPK57A62RDMB5	LPhP	K57A K62R	K	57	A K62R		B	2011-03-07	3103	B	B	B	B	493.248	27.4386	346.348	37.5958	S					3	7C	3		7C	DH5α	pHG165	LacI	L	H	Y	S	P	S	A	V	A	R	S	L	A	V	N	H	T	R
tube	pLPhPK57A62RDM3	LPhP	K57AK62S	K	57	AK62S		B	2011-03-07	3096	B	B	B	B	620.941	31.0709	444.932	39.9743	S					3	9B	3		9B	DH5α	pHG165	LacI	L	H	Y	S	P	S	A	V	A	R	S	L	A	V	N	H	T	S
tube	pLPhPK57A62RDMB2	LPhP	K57A K62A	K	57	A K62A		B	2011-03-07	3100	B	B	B	B	597.885	80.1651	462.828	30.6174	S					3	4C	3		4C	DH5α	pHG165	LacI	L	H	Y	S	P	S	A	V	A	R	S	L	A	V	N	H	T	A
tube	LPhP575861swap	LPhP	K57AV58GT61S	K	57	AV58GT61S				3093	B	B			472.906	117.479	536.821	55.4335	B		S			3	6B	3		6B	DH5α	pHG165	LacI	L	H	Y	S	P	S	A	V	A	R	S	L	A	G	N	H	S	K
tube	pLPhPK57A62RDM2	LPhP	K57A, K62I	K	57	A, K62I		B	2011-03-07	3095	B	B	B	B	561.852	75.9238	633.073	67.8425	S					3	8B	3		8B	DH5α	pHG165	LacI	L	H	Y	S	P	S	A	V	A	R	S	L	A	V	N	H	T	I
tube	LPhPCswap	LPhP	V58GN59KH60QT61S	V	58	GN59KH60QT61S				3086	B	B			598.228	169.026	381.566	152.714	B		S			3	8A	3		8A	DH5α	pHG165	LacI	L	H	Y	S	P	S	A	V	A	R	S	L	K	G	K	Q	S	K
tube	LPhP57-61swap	LPhP57cs	K57A, V58G, N59K, H60Q, T61S	K	57	A, V58G, N59K, H60Q, T61S				3085	W	W	B	L	59.3877	17.6891	37.0755	4.80106	C		C			3	7A	3		7A	DH5α	pHG165	LacI	L	H	Y	S	P	S	A	V	A	R	S	L	A	G	K	Q	S	K
tube	LW9	LPhP57cs	A48,C55,Y60	A	48	,C55,Y60		W	2012-04-30	4658	LB	LB	B	LB	381.435	73.2704	74.8796	18.8172	B					ι			7	C7	3.3	pHG165	LacI	L	H	Y	A	P	S	A	V	A	R	C	L	A	G	K	Y	S	K
2	F4	LPhP57cs	A51D	A	51	D	gat	W	2012-03-19	4599	W	W	B	LB	25.8082	8.15391	2.79628	1.4708	C			good		θ			6	H11	3.3	pHG165	LacI	L	H	Y	S	P	S	D	V	A	R	S	L	A	G	K	Q	S	K
3	E4	LPhP57cs	A51E	gag				light blue	2013-01-28	4975	LB	LB	B	B	301.028	322.322	50.8829	54.1275	B				divergent days, not used in analyses	ν			10	G4	3.3	pHG165	LacI	L	H	Y	S	P	S	E	V	A	R	S	L	A	G	K	Q	S	K
2	E4	LPhP57cs	A51F	A	51	F	ttt	L	2012-11-12	4569	LB	LB	B	B	147.761	30.0999	20.9992	7.59583	B			Good	Includes defunct 4583, a duplicate of 4569	θ			6	B8	3.3	pHG165	LacI	L	H	Y	S	P	S	F	V	A	R	S	L	A	G	K	Q	S	K
1	D4	LPhP57cs	A51G	A	51	G	ggt	L	2010-08-02	4095	MedB	MedB	ND	ND	242.841	15.6801	56.0599	1.35789	C			Good		β			1	H12	3.3	pHG165	LacI	L	H	Y	S	P	S	G	V	A	R	S	L	A	G	K	Q	S	K
1	H4	LPhP57cs	A51H	A	51	H	cat	W	2012-03-19	4590	W	W	B	LB	28.8004	1.62525	4.67555	1.1457	C			good		θ			6	G10	3.3	pHG165	LacI	L	H	Y	S	P	S	H	V	A	R	S	L	A	G	K	Q	S	K
1	B4	LPhP57cs	A51K	A	51	K	aaa	B	2010-05-03	4044	B	B	ND	ND	458.128	26.147	392.342	77.73	C					α			1	E6	3.3	pHG165	LacI	L	H	Y	S	P	S	K	V	A	R	S	L	A	G	K	Q	S	K
3	F4	LPhP57cs	A51L	A	51	L	ttg	white	2012-05-21	4685	W	W	B	LB	28.7537	4.52759	3.1493	1.26258	C					ι			7	F10	3.3	pHG165	LacI	L	H	Y	S	P	S	L	V	A	R	S	L	A	G	K	Q	S	K
2	H4	LPhP57cs	A51M	A	51	M	atg	W	2012-03-19	4600	W	W	B	B	40.5333	7.72371	6.64663	1.59219	C			good		θ			6	A12	3.3	pHG165	LacI	L	H	Y	S	P	S	M	V	A	R	S	L	A	G	K	Q	S	K
1	E4	LPhP57cs	A51N	A	51	N	att	L	2010-08-02	4096	MedB	MedB	ND	ND	226.507	19.4791	51.5593	1.53439	C			Good		β			2	A1	3.3	pHG165	LacI	L	H	Y	S	P	S	N	V	A	R	S	L	A	G	K	Q	S	K
2	C4	LPhP57cs	A51V	A	51	V	gtg	L	2012-03-12	4570	LB	LB	B	B	128.506	27.1422	15.9608	4.29776	B			Good		θ			6	C8	3.3	pHG165	LacI	L	H	Y	S	P	S	V	V	A	R	S	L	A	G	K	Q	S	K
1	C8	LPhP57cs	G58K	G	58	K	aaa	B	2010-05-03	4045	B	B	ND	ND	476.839	36.4715	205.272	18.941	C					α			1	F6	3.3	pHG165	LacI	L	H	Y	S	P	S	A	V	A	R	S	L	A	K	K	Q	S	K
1	A8	LPhP57cs	G58L	G	58	L	ttg	B	2010-05-03	4046	B	B	ND	ND	468.311	72.7438	267.227	27.1086	C					α			1	G6	3.3	pHG165	LacI	L	H	Y	S	P	S	A	V	A	R	S	L	A	L	K	Q	S	K
1	D8	LPhP57cs	G58M	G	58	M	atg	B	2010-05-03	4047	B	B	ND	ND	392.636	51.3648	236.863	15.091	B			Good		α			1	H6	3.3	pHG165	LacI	L	H	Y	S	P	S	A	V	A	R	S	L	A	M	K	Q	S	K
1	B8	LPhP57cs	G58Q	G	58	Q	cag	B	2010-05-03	4048	B	B	ND	ND	458.825	46.141	323.912	25.0273	B			Good		α			1	A7	3.3	pHG165	LacI	L	H	Y	S	P	S	A	V	A	R	S	L	A	Q	K	Q	S	K
2	A8	LPhP57cs	G58S	G	58	S	agc	B	2010-05-17	4067	B	B	ND	ND	363.059	130.471	261.192	54.5822	B					α			1	D9	3.3	pHG165	LacI	L	H	Y	S	P	S	A	V	A	R	S	L	A	S	K	Q	S	K
3	B8	LPhP57cs	G58V	G	58	V	gtc	B	2010-05-17	4081	B	B	ND	ND	343.014	79.838	373.872	64.7397	S					β			1	B11	3.3	pHG165	LacI	L	H	Y	S	P	S	A	V	A	R	S	L	A	V	K	Q	S	K
2	D8	LPhP57cs	G58W	G	58	W	tgg	B	2010-05-17	4068	B	B	ND	ND	361.281	122.63	370.168	98.2256	B					α			1	E9	3.3	pHG165	LacI	L	H	Y	S	P	S	A	V	A	R	S	L	A	W	K	Q	S	K
tube	LW17	LPhP57cs	H46,A51,T55,G60	H	46	,A51,T55,G60		W	2012-04-30	4661	W	W	B	LB	45.4963	4.58327	7.622	1.76911	B				Speckling on plate	ι			7	F7	3.3	pHG165	LacI	L	H	Y	S	P	S	A	V	A	R	T	L	A	G	K	G	S	K
tube	LW6	LPhP57cs	H46,T51,T55,N62	H	46	,T51,T55,N62		W	2012-04-30	4657	VLB	VLB	B/LB	LB	38.6392	5.98243	5.65199	1.08538	C				Speckling on plate	ι			7	B7	3.3	pHG165	LacI	L	H	Y	S	P	S	T	V	A	R	T	L	A	G	K	Q	S	N
2	C1	LPhP57cs	H46F	H	46	F	ttt	L	2012-03-12	4571	B	B	B	B	312.652	60.3302	42.3231	13.1578	S			good		θ			6	D8	3.3	pHG165	LacI	L	F	Y	S	P	S	A	V	A	R	S	L	A	G	K	Q	S	K
2	E1	LPhP57cs	H46G	H	46	G	gga	L	2012-03-12	4572	B	LB	B	B	187.593	61.9408	16.2386	4.15041	C			good		θ			6	E8	3.3	pHG165	LacI	L	G	Y	S	P	S	A	V	A	R	S	L	A	G	K	Q	S	K
1	D1	LPhP57cs	H46L	H	46	L	tta	L	2010-08-02	4097	MedB	MedB	ND	ND	241.755	16.4105	57.608	2.87474	C			Good		β			2	B1	3.3	pHG165	LacI	L	L	Y	S	P	S	A	V	A	R	S	L	A	G	K	Q	S	K
2	H1	LPhP57cs	H46N	H	46	N	aat	W	2012-03-19	4601	W	W	B	B	56.6892	5.92497	7.75645	1.85185	C			good		θ			6	B12	3.3	pHG165	LacI	L	N	Y	S	P	S	A	V	A	R	S	L	A	G	K	Q	S	K
1	B1	LPhP57cs	H46P	H	46	P	ccc	B	2010-05-03	4049	B	B	ND	ND	433.342	76.0517	220.263	37.2021	B					α			1	B7	3.3	pHG165	LacI	L	P	Y	S	P	S	A	V	A	R	S	L	A	G	K	Q	S	K
1	H1	LPhP57cs	H46Q	H	46	Q	cag	W	2012-03-19	4591	VLB	VLB	B	B	88.7086	22.704	9.86706	2.38547	C			good		θ			6	H10	3.3	pHG165	LacI	L	Q	Y	S	P	S	A	V	A	R	S	L	A	G	K	Q	S	K
2	G1	LPhP57cs	H46S	H	46	S	tca	W	2012-03-19	4602	VLB	VLB	B	B	89.7119	23.8991	11.8534	2.57236	C			good		θ			6	C12	3.3	pHG165	LacI	L	S	Y	S	P	S	A	V	A	R	S	L	A	G	K	Q	S	K
3	D1	LPhP57cs	H46T	H	46	T	act	L	2012-03-12	4585	B	B	B	B	277.948	32.6545	36.3564	8.78192	B			good		θ			6	B10	3.3	pHG165	LacI	L	T	Y	S	P	S	A	V	A	R	S	L	A	G	K	Q	S	K
1	C1	LPhP57cs	H46V	H	46	V	gta	L	2010-08-02	4098	MedB	MedB	ND	ND	225.151	19.2325	48.0921	7.60074	C			Good		β			2	C1	3.3	pHG165	LacI	L	V	Y	S	P	S	A	V	A	R	S	L	A	G	K	Q	S	K
tube	LW12	LPhP57cs	K46,M51,S55,G59	K	46	,M51,S55,G59		W	2012-04-30	4659	W	W	B/LB	LB	27.9921	1.25243	4.4198	0.815745	C					ι			7	D7	3.3	pHG165	LacI	L	K	Y	S	P	S	M	V	A	R	S	L	A	G	G	Q	S	K
1	C9	LPhP57cs	K59G	K	59	G	ggg	L	2010-08-02	4099	LMB	LMB	ND	ND	141.038	9.39746	30.9071	1.82114	B			Good		β			2	D1	3.3	pHG165	LacI	L	H	Y	S	P	S	A	V	A	R	S	L	A	G	G	Q	S	K
1	A9	LPhP57cs	K59I	K	59	I	att	B	2010-05-03	4050	B	B	ND	ND	516.056	35.124	294.33	36.3518	B					α			1	C7	3.3	pHG165	LacI	L	H	Y	S	P	S	A	V	A	R	S	L	A	G	I	Q	S	K
2	D9	LPhP57cs	K59L	K	59	L	tta	L	2012-03-12	4573	B	B	B	B	472.713	37.3558	243.217	52.8927	S			good		θ			6	F8	3.3	pHG165	LacI	L	H	Y	S	P	S	A	V	A	R	S	L	A	G	L	Q	S	K
3	E9	LPhP57cs	K59M	K	59	M	atg	L	2012-03-12	4586	B	B	B	B	446.391	18.2326	135.209	28.4621	B			good		θ			6	C10	3.3	pHG165	LacI	L	H	Y	S	P	S	A	V	A	R	S	L	A	G	M	Q	S	K
1	B9	LPhP57cs	K59N	K	59	N	aat	B	2010-05-03	4051	B	B	ND	ND	415.381	36.9451	321.456	36.2115	B					α			1	D7	3.3	pHG165	LacI	L	H	Y	S	P	S	A	V	A	R	S	L	A	G	N	Q	S	K
2	B9	LPhP57cs	K59Q	K	59	Q	cag	B	2010-05-17	4069	B	B	ND	ND	317.102	75.3511	113.74	9.87601	B					α			1	F9	3.3	pHG165	LacI	L	H	Y	S	P	S	A	V	A	R	S	L	A	G	Q	Q	S	K
3	B9	LPhP57cs	K59T, T290A	K	59	T, T290A	acc	B	2010-05-17	4082	B	B	ND	ND	342.861	75.8108	342.2	42.5092	S			Good, with extra mutation		β			1	C11	3.3	pHG165	LacI	L	H	Y	S	P	S	A	V	A	R	S	L	A	G	T	Q	S	K
1	H12	LPhP57cs	K62D	K	62	D	gat	W	2012-03-19	4592	VLB	VLB	B	B	49.5392	11.6535	9.14702	2.76297	C			good		θ			6	A11	3.3	pHG165	LacI	L	H	Y	S	P	S	A	V	A	R	S	L	A	G	K	Q	S	D
2	G12	LPhP57cs	K62F	K	62	F	ttc	W	2012-03-19	4603	W	W	B	LB	11.3094	4.8824	0.712764	0.138469	C			good		θ			6	D12	3.3	pHG165	LacI	L	H	Y	S	P	S	A	V	A	R	S	L	A	G	K	Q	S	F
1	C12	LPhP57cs	K62G	K	62	G	gga	L	2010-08-02	4100	MedB	MedB	ND	ND	118.664	15.4855	29.6081	2.08341	B			Good		β			2	E1	3.3	pHG165	LacI	L	H	Y	S	P	S	A	V	A	R	S	L	A	G	K	Q	S	G
3	G12	LPhP57cs	K62H	K	62	H	cat	W	2012-03-19	4608	W	W	B	LB	13.0862	2.79092	1.08339	0.349993	C					θ			7	A1	3.3	pHG165	LacI	L	H	Y	S	P	S	A	V	A	R	S	L	A	G	K	Q	S	H
1	A12	LPhP57cs	K62I	K	62	I	ata	B	2010-05-03	4052	B	B	ND	ND	394.511	17.6197	316.125	65.9709	B					α			1	E7	3.3	pHG165	LacI	L	H	Y	S	P	S	A	V	A	R	S	L	A	G	K	Q	S	I
3	E12	LPhP57cs	K62L	K	62	L	tta	L	2012-03-12	4587	B	B	B	B	312.979	28.9335	63.3357	12.7548	B			good		θ			6	D10	3.3	pHG165	LacI	L	H	Y	S	P	S	A	V	A	R	S	L	A	G	K	Q	S	L
2	F12	LPhP57cs	K62N	K	62	N	aat	W	2012-03-19	4604	W	W	B	LB	18.2974	6.11681	1.34176	0.593398	C					θ			6	E12	3.3	pHG165	LacI	L	H	Y	S	P	S	A	V	A	R	S	L	A	G	K	Q	S	N
tube	4574B	LPhP57cs	K62V	K	62	V	gta	L	2012-11-12	4574	B	B	B	B	707.895	228.978	684.396	147.966	S			good	Originally 2-D12, original data mixed, 2 days redone on 11/5 and 11/12; original glycerol stock θ	ν			11	D3	3.3	pHG165	LacI	L	H	Y	S	P	S	A	V	A	R	S	L	A	G	K	Q	S	V
2	H12	LPhP57cs	K62Y	K	62	Y	tat	W	2012-06-18	4738	W	W	B/LB	LB	11.0681	1.32836	0.834559	0.109255	S				seq okay	κ			8	C11	3.3	pHG165	LacI	L	H	Y	S	P	S	A	V	A	R	S	L	A	G	K	Q	S	Y
tube	LW3	LPhP57cs	N46,G60	N	46	,G60		W	2012-04-30	4655	VLB	VLB	B	LB	157.374	13.2226	20.0102	5.35091	C					ι			7	H6	3.3	pHG165	LacI	L	N	Y	S	P	S	A	V	A	R	S	L	A	G	K	G	S	K
tube	LW1	LPhP57cs	Q46, C51	Q	46	, C51		W	2012-04-30	4653	W	W	B	LB	66.5128	7.92196	7.95319	1.00298	C				Speckling on plate	ι			7	F6	3.3	pHG165	LacI	L	Q	Y	S	P	S	C	V	A	R	S	L	A	G	K	Q	S	K
3	H10	LPhP57cs	Q60A	Q	60	A	gct	W	2012-03-19	4609	VLB	VLB	B	B	68.4168	14.1263	11.6586	3.30369	C					θ			7	B1	3.3	pHG165	LacI	L	H	Y	S	P	S	A	V	A	R	S	L	A	G	K	A	S	K
3	G10	LPhP57cs	Q60D	Q	60	D	gac	W	2012-04-02	4610	VLB	VLB	B	B	152.928	10.9413	24.6084	2.49935	C					θ			7	C1	3.3	pHG165	LacI	L	H	Y	S	P	S	A	V	A	R	S	L	A	G	K	D	S	K
1	H10	LPhP57cs	Q60G	Q	60	G	ggc	W	2012-03-19	4593	W	W	B	B	52.1757	14.3512	8.63732	2.80577	C			good		θ			6	B11	3.3	pHG165	LacI	L	H	Y	S	P	S	A	V	A	R	S	L	A	G	K	G	S	K
2	E10	LPhP57cs	Q60H	Q	60	H	cat	L	2012-03-12	4575	LB	LB	B	B	201.733	16.044	28.5139	7.28458	B			good		θ			6	H8	3.3	pHG165	LacI	L	H	Y	S	P	S	A	V	A	R	S	L	A	G	K	H	S	K
1	C10	LPhP57cs	Q60K	Q	60	K	aag	L	2010-08-02	4102	MedB	B	ND	ND	301.695	24.8165	81.4527	3.60893	C			Good		β			2	G1	3.3	pHG165	LacI	L	H	Y	S	P	S	A	V	A	R	S	L	A	G	K	K	S	K
1	G10	LPhP57cs	Q60P	Q	60	P	ccg	W	2012-03-19	4594	W	W	B	LB	28.4754	6.17344	6.75781	2.83989	C			good		θ			6	C11	3.3	pHG165	LacI	L	H	Y	S	P	S	A	V	A	R	S	L	A	G	K	P	S	K
1	E10	LPhP57cs	Q60R	Q	60	R	cgt	L	2010-08-02	4103	MedB	B	ND	ND	371.645	50.4345	85.8816	5.40013	C			Good		β			2	H1	3.3	pHG165	LacI	L	H	Y	S	P	S	A	V	A	R	S	L	A	G	K	R	S	K
2	C10	LPhP57cs	Q60T	Q	60	T	acc	L	2012-03-12	4576	B	B	B	B	353.138	69.1578	70.9724	31.6182	B			good		θ			6	A9	3.3	pHG165	LacI	L	H	Y	S	P	S	A	V	A	R	S	L	A	G	K	T	S	K
2	B10	LPhP57cs	Q60V	Q	60	V	gtg	B	2010-05-17	4071	B	B	ND	ND	335.198	102.346	100.287	12.7416	B					α			1	H9	3.3	pHG165	LacI	L	H	Y	S	P	S	A	V	A	R	S	L	A	G	K	V	S	K
2	D6	LPhP57cs	R54A	R	54	A	gcg	B	2010-05-17	4072	B	B	ND	ND	439.018	140.611	171.749	20.545	B					α			1	A10	3.3	pHG165	LacI	L	H	Y	S	P	S	A	V	A	A	S	L	A	G	K	Q	S	K
3	G6	LPhP57cs	R54C	R	54	C	tgt	B	2010-05-17	4084	B	B	ND	ND	366.266	75.3493	268.165	26.7842	S			Good		β			1	E11	3.3	pHG165	LacI	L	H	Y	S	P	S	A	V	A	C	S	L	A	G	K	Q	S	K
tube	4055B	LPhP57cs	R54D	R	54	D	gat	B	2012-11-05	4055	B	B	ND	ND	916.405	182.449	930.55	180.627	S			Good	Redone; Original glycerol stock α	ν			10	H10	3.3	pHG165	LacI	L	H	Y	S	P	S	A	V	A	D	S	L	A	G	K	Q	S	K
1	A6	LPhP57cs	R54G	R	54	G	ggc	B	2010-05-03	4053	B	B	ND	ND	385.374	69.6329	348.478	47.8047	B					α			1	F7	3.3	pHG165	LacI	L	H	Y	S	P	S	A	V	A	G	S	L	A	G	K	Q	S	K
tube	LB1	LPhP57cs	R54H	R	54	H	cat	LB	2011-03-07	4348	LB	LB	B	LB	263.059	53.1194	39.8246	6.57954	B			Good		ε			4	F6	3.3	pHG165	LacI	L	H	Y	S	P	S	A	V	A	H	S	L	A	G	K	Q	S	K
3	F6	LPhP57cs	R54I	R	54	I	att	B	2010-05-17	4085	B	B	ND	ND	332.785	98.0084	254.113	13.2791	S			Good		β			1	F11	3.3	pHG165	LacI	L	H	Y	S	P	S	A	V	A	I	S	L	A	G	K	Q	S	K
1	D6	LPhP57cs	R54K	R	54	K	aaa	B	2010-05-03	4054	B	B	ND	ND	374.115	28.8607	111.83	18.5249	C					α			1	G7	3.3	pHG165	LacI	L	H	Y	S	P	S	A	V	A	K	S	L	A	G	K	Q	S	K
2	C6	LPhP57cs	R54L	R	54	L	ttg	B	2010-05-17	4073	B	B	ND	ND	311.948	70.7189	170.884	9.66928	B					α			1	B10	3.3	pHG165	LacI	L	H	Y	S	P	S	A	V	A	L	S	L	A	G	K	Q	S	K
3	D6	LPhP57cs	R54P	R	54	P	cca	B	2010-05-17	4086	B	B	ND	ND	319.989	94.769	435.48	115.759	S			Good		β			1	G11	3.3	pHG165	LacI	L	H	Y	S	P	S	A	V	A	P	S	L	A	G	K	Q	S	K
3	B6	LPhP57cs	R54V	R	54	V	gtc	B	2010-05-17	4087	B	B	ND	ND	324.962	96.0224	235.017	11.9249	S				Sequence vs. Chromatogram discrepancies.	β			1	H11	3.3	pHG165	LacI	L	H	Y	S	P	S	A	V	A	V	S	L	A	G	K	Q	S	K
1	B6	LPhP57cs	R54W	R	54	W	tgg	B	2010-05-03	4056	B	B	ND	ND	442.279	36.0851	384.996	48.6074	S			Good	Rev Seq - 1 miss-read, but chromatogram good	α			1	A8	3.3	pHG165	LacI	L	H	Y	S	P	S	A	V	A	W	S	L	A	G	K	Q	S	K
3	E6	LPhP57cs	R54Y	R	54	Y	tat	B	2010-08-02	4088	B	B	ND	ND	400.098	40.0129	373.178	52.8496	S			Good		β			1	A12	3.3	pHG165	LacI	L	H	Y	S	P	S	A	V	A	Y	S	L	A	G	K	Q	S	K
2	H2	LPhP57cs	S48A	S	48	A	gcg	W	2012-03-19	4605	W	W	B	LB	61.7759	13.899	8.0234	1.87669	C					θ			6	F12	3.3	pHG165	LacI	L	H	Y	A	P	S	A	V	A	R	S	L	A	G	K	Q	S	K
2	F2	LPhP57cs	S48C	S	48	C	tgc	W	2012-03-19	4606	VLB	VLB	B	B	79.699	16.0972	11.8728	3.4853	C			good		θ			6	G12	3.3	pHG165	LacI	L	H	Y	C	P	S	A	V	A	R	S	L	A	G	K	Q	S	K
2	B2	LPhP57cs	S48G	S	48	G	ggt	B	2010-05-17	4074	B	B	ND	ND	320.917	86.6918	108.654	12.4123	B					α			1	C10	3.3	pHG165	LacI	L	H	Y	G	P	S	A	V	A	R	S	L	A	G	K	Q	S	K
1	A2	LPhP57cs	S48K	S	48	K	aaa	B	2010-05-03	4057	B	B	ND	ND	417.584	30.7405	246.946	23.4959	B					α			1	B8	3.3	pHG165	LacI	L	H	Y	K	P	S	A	V	A	R	S	L	A	G	K	Q	S	K
3	G2	LPhP57cs	S48L	S	48	L	ctt	W	2012-04-02	4611	VLB	VLB	B	B	73.2445	12.6633	13.6116	2.56226	C					θ			7	D1	3.3	pHG165	LacI	L	H	Y	L	P	S	A	V	A	R	S	L	A	G	K	Q	S	K
2	E2	LPhP57cs	S48N	S	48	N	aat	L	2012-03-12	4577	LB	LB	B	B	129.292	16.4711	16.5222	5.43592	C			good		θ			6	B9	3.3	pHG165	LacI	L	H	Y	N	P	S	A	V	A	R	S	L	A	G	K	Q	S	K
1	G2	LPhP57cs	S48Q	S	48	Q	cag	W	2012-03-19	4595	W	W	B	LB	43.3237	4.06057	7.31176	2.15706	C			good		θ			6	D11	3.3	pHG165	LacI	L	H	Y	Q	P	S	A	V	A	R	S	L	A	G	K	Q	S	K
1	F2	LPhP57cs	S48R	S	48	R	aga	W	2012-03-19	4596	VLB	VLB	B	B	100.323	10.7621	12.1587	2.58232	C			good		θ			6	E11	3.3	pHG165	LacI	L	H	Y	R	P	S	A	V	A	R	S	L	A	G	K	Q	S	K
1	E2	LPhP57cs	S48W	S	48	W	tgg	L	2010-08-02	4104	LMB	MedB	ND	ND	273.979	35.8506	61.22	3.61935	C			Good		β			2	A2	3.3	pHG165	LacI	L	H	Y	W	P	S	A	V	A	R	S	L	A	G	K	Q	S	K
1	D3	LPhP57cs	S50I	S	50	I	att	B	2010-05-03	4058	B	B	ND	ND	536.805	34.7187	469.315	23.2464	B					α			1	C8	3.3	pHG165	LacI	L	H	Y	S	P	I	A	V	A	R	S	L	A	G	K	Q	S	K
tube	4089B	LPhP57cs	S50K	S	50	K	aaa	B	2012-11-12	4089	B	B	ND	ND	640.483	249.701	682.713	232.62	S			Good	Originally 3-C3, redo checked okay	β			1	B12	3.3	pHG165	LacI	L	H	Y	S	P	K	A	V	A	R	S	L	A	G	K	Q	S	K
3	B3	LPhP57cs	S50L	S	50	L	ttg	B	2010-08-02	4090	B	B	ND	ND	391.364	53.3531	293	19.8623	S			Good		β			1	C12	3.3	pHG165	LacI	L	H	Y	S	P	L	A	V	A	R	S	L	A	G	K	Q	S	K
1	H3	LPhP57cs	S50N	S	50	N	aac	W	2012-03-19	4597	VLB	VLB	B	B	64.3111	7.63477	10.804	3.2931	C			good		θ			6	F11	3.3	pHG165	LacI	L	H	Y	S	P	N	A	V	A	R	S	L	A	G	K	Q	S	K
2	B3	LPhP57cs	S50P	S	50	P	cca	B	2010-05-17	4076	B	B	ND	ND	336.067	71.2529	416.078	61.3768	B					α			1	E10	3.3	pHG165	LacI	L	H	Y	S	P	P	A	V	A	R	S	L	A	G	K	Q	S	K
2	A3	LPhP57cs	S50R	S	50	R	aga	B	2010-05-17	4077	B	B	ND	ND	375.552	123.931	351.021	11.7183	S			Good		α			1	F10	3.3	pHG165	LacI	L	H	Y	S	P	R	A	V	A	R	S	L	A	G	K	Q	S	K
1	C3	LPhP57cs	S50T	S	50	T	acc	B	2010-05-03	4059	B	B	ND	ND	547.594	39.8456	456.441	22.4328	B					α			1	D8	3.3	pHG165	LacI	L	H	Y	S	P	T	A	V	A	R	S	L	A	G	K	Q	S	K
2	C3	LPhP57cs	S50T	S	50	T	act	B	2010-05-17	4075	B	B	ND	ND	345.044	99.3157	385.158	92.1244	B				Duplicate mutant	α			1	D10	3.3	pHG165	LacI	L	H	Y	S	P	F	A	V	A	R	S	L	A	G	K	Q	S	K
1	A3	LPhP57cs	S50V	S	50	V	gta	B	2010-05-03	4060	B	B	ND	ND	462.464	26.504	406.849	67.6076	B					α			1	E8	3.3	pHG165	LacI	L	H	Y	S	P	V	A	V	A	R	S	L	A	G	K	Q	S	K
1	H7	LPhP57cs	S55A	S	55	A	gcg	W	2012-03-19	4598	W	W	B	B	40.4716	8.87924	8.52762	2.534	C			good		θ			6	G11	3.3	pHG165	LacI	L	H	Y	S	P	S	A	V	A	R	A	L	A	G	K	Q	S	K
3	E7	LPhP57cs	S55D	gat				light blue	2012-12-03	4949	b	b	b	b	1035.38	266.23	866.31	125.787	B					μ			10	E2	3.3	pHG165	LacI	L	H	Y	S	P	S	A	V	A	R	D	L	A	G	K	Q	S	K
tube	4105B	LPhP57cs	S55Y	S	55	D	gac	L	2012-11-12	4105	B	B	ND	ND	638.443	205.987	767.303	276.662	C			Good	Originally 1-E7, redo checked okay	β			2	B2	3.3	pHG165	LacI	L	H	Y	S	P	S	A	V	A	R	Y	L	A	G	K	Q	S	K
tube	4578B	LPhP57cs	S55E	S	55	E	gag	L	2012-03-12	4578	B	B	B	B	601.287	213.234	456.022	172.758	S			good	Originally 2-E7, redo checked okay, 1 colony deleted; original glycerol stock θ	ν			11	E3	3.3	pHG165	LacI	L	H	Y	S	P	S	A	V	A	R	E	L	A	G	K	Q	S	K
3	B7	LPhP57cs	S55G	S	55	G	gga	B	2010-08-02	4091	B	B	ND	ND	354.425	33.9376	196.306	4.07518	S			Good		β			1	D12	3.3	pHG165	LacI	L	H	Y	S	P	S	A	V	A	R	G	L	A	G	K	Q	S	K
1	B7	LPhP57cs	S55H	S	55	H	cat	B	2010-05-03	4061	B	B	ND	ND	472.672	66.5039	219.542	18.807	B					α			1	F8	3.3	pHG165	LacI	L	H	Y	S	P	S	A	V	A	R	H	L	A	G	K	Q	S	K
2	A7	LPhP57cs	S55K	S	55	K	aaa	B	2010-05-17	4078	B	B	ND	ND	387.221	123.666	331.519	83.8837	S					α			1	G10	3.3	pHG165	LacI	L	H	Y	S	P	S	A	V	A	R	K	L	A	G	K	Q	S	K
1	D7	LPhP57cs	S55L	S	55	L	ctt	L	2010-08-02	4106	B	B	ND	ND	327.385	22.692	96.9245	4.41605	C			Good		β			2	C2	3.3	pHG165	LacI	L	H	Y	S	P	S	A	V	A	R	L	L	A	G	K	Q	S	K
2	B7	LPhP57cs	S55P	S	55	P	ccc	B	2010-05-17	4079	B	B	ND	ND	358.572	89.0173	384.467	95.6507	S			Good		α			1	H10	3.3	pHG165	LacI	L	H	Y	S	P	S	A	V	A	R	P	L	A	G	K	Q	S	K
1	B11	LPhP57cs	S61A	S	61	A	cgc	B	2010-05-03	4063	B	B	ND	ND	434.493	40.9059	532.86	73.6884	N		N			α			1	H8	3.3	pHG165	LacI	L	H	Y	S	P	S	A	V	A	R	S	L	A	G	K	Q	A	K
3	D11	LPhP57cs	S61G	S	61	G	ggc	L	2012-03-12	4588	B	B	B	B	450.697	95.3907	189.66	41.2696	B			good		θ			6	E10	3.3	pHG165	LacI	L	H	Y	S	P	S	A	V	A	R	S	L	A	G	K	Q	G	K
2	D11	LPhP57cs	S61I	S	61	I	ata	L	2012-03-12	4579	B	B	B	B	488.232	41.1849	221.788	29.5094	S			good		θ			6	D9	3.3	pHG165	LacI	L	H	Y	S	P	S	A	V	A	R	S	L	A	G	K	Q	I	K
1	C11	LPhP57cs	S61L	S	61	L	ttg	L	2010-08-02	4107	MedB	MedB	ND	ND	359.436	42.1593	125.816	6.86058	C			Good		β			2	D2	3.3	pHG165	LacI	L	H	Y	S	P	S	A	V	A	R	S	L	A	G	K	Q	L	K
3	A11	LPhP57cs	S61N	S	61	N	aac	B	2010-08-02	4092	B	B	ND	ND	397.403	46.4279	162.991	12.4131	S			Good		β			1	E12	3.3	pHG165	LacI	L	H	Y	S	P	S	A	V	A	R	S	L	A	G	K	Q	N	K
2	C11	LPhP57cs	S61Q	S	61	Q	caa	L	2012-03-12	4580	B	B	B	B	492.222	30.7783	197.334	20.2139	B			good		θ			6	E9	3.3	pHG165	LacI	L	H	Y	S	P	S	A	V	A	R	S	L	A	G	K	Q	Q	K
2	B11	LPhP57cs	S61R	S	61	R	aga	B	2010-05-17	4080	B	B	ND	ND	344.324	81.5248	347.743	53.7711	S			Good		α			1	A11	3.3	pHG165	LacI	L	H	Y	S	P	S	A	V	A	R	S	L	A	G	K	Q	R	K
tube	LW13	LPhP57cs	T48,S55	T	48	,S55		W	2012-04-30	4660	W	W	B	LB	47.7535	5.05137	6.67784	0.556235	C				Speckling on plate	ι			7	E7	3.3	pHG165	LacI	L	H	Y	T	P	S	A	V	A	R	S	L	A	G	K	Q	S	K
tube	LW19	LPhP57cs	V46,S48,C55	V	46	,S48,C55		W	2012-04-30	4662	LB	LB	B	LB	194.966	14.9463	39.9809	12.6008	C					ι			7	G7	3.3	pHG165	LacI	L	V	Y	S	P	S	A	V	A	R	C	L	A	G	K	Q	S	K
1	E5	LPhP57cs	V52A	V	52	A	gcg	L	2010-08-02	4108	B	B	ND	ND	298.431	20.5493	79.1353	1.7892	C			Good		β			2	E2	3.3	pHG165	LacI	L	H	Y	S	P	S	A	A	A	R	S	L	A	G	K	Q	S	K
tube	4064B	LPhP57cs	V52D	V	52	D	gat	B	2012-11-05	4064	B	LB	ND	ND	820.883	108.425	710.866	107.651	S			Good	Redone; Original glycerol stock α	ν			10	H11	3.3	pHG165	LacI	L	H	Y	S	P	S	A	D	A	R	S	L	A	G	K	Q	S	K
3	A5	LPhP57cs	V52E	V	52	E	gag	B	2010-08-02	4093	B	B	ND	ND	415.478	37.802	476.379	19.2892	S			Good		β			1	F12	3.3	pHG165	LacI	L	H	Y	S	P	S	A	E	A	R	S	L	A	G	K	Q	S	K
2	C5	LPhP57cs	V52F	V	52	F	ttc	L	2012-03-12	4581	B	B	B	B	504.201	36.1104	134.305	32.8569	B			good		θ			6	F9	3.3	pHG165	LacI	L	H	Y	S	P	S	A	F	A	R	S	L	A	G	K	Q	S	K
1	A5	LPhP57cs	V52G	V	52	G	ggc	B	2010-05-03	4065	B	B	ND	ND	452.079	75.5306	474.141	22.7309	S			Good	Rev Seq - few miss-reads, but chromatogram good	α			1	B9	3.3	pHG165	LacI	L	H	Y	S	P	S	A	G	A	R	S	L	A	G	K	Q	S	K
3	C5	LPhP57cs	V52K	V	52	K	aag	B	2010-08-02	4094	B	B	ND	ND	446.814	46.9221	521.738	24.35	C			Good		β			1	G12	3.3	pHG165	LacI	L	H	Y	S	P	S	A	K	A	R	S	L	A	G	K	Q	S	K
3	D5	LPhP57cs	V52L	V	52	L	ttg	L	2012-03-19	4589	B	B	B	B	377.803	53.7609	44.5682	6.83099	B			good		θ			6	F10	3.3	pHG165	LacI	L	H	Y	S	P	S	A	L	A	R	S	L	A	G	K	Q	S	K
1	D5	LPhP57cs	V52M	V	52	M	atg	L	2012-03-12	4568	B	B	B	B	359.392	29.9319	45.5157	11.1428	B			Good		θ			6	A8	3.3	pHG165	LacI	L	H	Y	S	P	S	A	M	A	R	S	L	A	G	K	Q	S	K
2	E5	LPhP57cs	V52P	V	52	P	cca	L	2012-03-12	4582	B	B	B	B	315.305	49.1779	29.8707	4.97967	B			good		θ			6	G9	3.3	pHG165	LacI	L	H	Y	S	P	S	A	P	A	R	S	L	A	G	K	Q	S	K
tube	LW5	LPhP57cs	Y48, T55,	Y	48	, T55,		W	2012-04-30	4656	W	W	B/LB	LB	42.385	3.4263	6.40599	0.966386	C				Speckling on plate	ι			7	A7	3.3	pHG165	LacI	L	H	Y	Y	P	S	A	V	A	R	T	L	A	G	K	Q	S	K
tube	LW2	LPhP57cs	Y48,I55,G60	Y	48	,I55,G60		W	2012-04-30	4654	LB	LB	B	B/LB	395.97	30.8941	86.329	32.4811	B					ι			7	G6	3.3	pHG165	LacI	L	H	Y	Y	P	S	A	V	A	R	I	L	A	G	K	G	S	K
[truncated: 1 more columns]

## Sheet: Table S11 LGhP
								Plate		Plate(Min)		Liquid culture B-gal				Pulldown					Glycerol Stock		DNA Stock			Stock		DNA-B	Linker																		Core
Plate	Name	mutated from	mutation	codon	phenotype	Week	Archive	(-)	(+)	(-)	(+)	(-)	(-)error	(+)	(+)error	O1	O1-redo	Osym	Rev Seq	comments	Box	Position	Box	Plate	Position	Strain	Vector	Domain	45	46	47	48	49	50	51	52	53	54	55	56	57	58	59	60	61	62	Domain
tube		LGhP	WT		L		3119	LB	LB			662.07	180.509	317.667	133.938	B		B	x		5	I7	5		I7		pHG165	LacI	L	S	Y	H	P	N	A	N	A	R	A	L	A	Q	Q	T	T	K	PurR
1	D4	LGhP	A51C	tgt	L	2010-09-13	4136	B	B	B	B	721.925	47.9992	311.941	15.8178	C			Good		β			2	A6	3.3	pHG165	LacI	L	S	Y	H	P	N	C	N	A	R	A	L	A	Q	Q	T	T	K	PurR
1	E4	LGhP	A51L	ttg	light blue	2013-01-28	4972	LB	LB	B	B	617.905	101.649	242.197	34.5356	B					ν			10	G1	3.3	pHG165	LacI	L	S	Y	H	P	N	L	N	A	R	A	L	A	Q	Q	T	T	K	PurR
1	B4	LGhP	A51P	cca	B	2010-08-30	4111	B	B	ND	ND	429.676	37.7746	437.726	43.1669	S			Good		β			2	H2	3.3	pHG165	LacI	L	S	Y	H	P	N	P	N	A	R	A	L	A	Q	Q	T	T	K	PurR
1	C4	LGhP	A51S	tcg	L	2010-09-13	4137	B	B	B	B	710.629	47.4948	279.556	28.7826	C			Good		β			2	B6	3.3	pHG165	LacI	L	S	Y	H	P	N	S	N	A	R	A	L	A	Q	Q	T	T	K	PurR
2	B4	LGhP	A51T	acc	B	2010-08-30	4112	B	B	ND	ND	483.681	21.1532	362.298	23.4566	B			Good		β			2	A3	3.3	pHG165	LacI	L	S	Y	H	P	N	T	N	A	R	A	L	A	Q	Q	T	T	K	PurR
2	D7	LGhP	A55E	gag	B	2010-08-30	4113	B	B	ND	ND	511.851	76.2948	574.72	31.4268	B			Good		β			2	B3	3.3	pHG165	LacI	L	S	Y	H	P	N	A	N	A	R	E	L	A	Q	Q	T	T	K	PurR
2	G7	LGhP	A55G	ggg	B	2010-08-30	4114	B	B	ND	ND	517.1	37.8252	337.846	20.356	B			Good		β			2	C3	3.3	pHG165	LacI	L	S	Y	H	P	N	A	N	A	R	G	L	A	Q	Q	T	T	K	PurR
1	A7	LGhP	A55Q	caa	B	2010-08-30	4115	B	B	ND	ND	499.552	38.1373	516.662	19.9237	B			Good		β			2	D3	3.3	pHG165	LacI	L	S	Y	H	P	N	A	N	A	R	Q	L	A	Q	Q	T	T	K	PurR
2	B2	LGhP	H48E	gag	B	2010-08-30	4117	B	ND	ND	ND	416.246	38.5086	140.195	18.5356	B			Good		β			2	F3	3.3	pHG165	LacI	L	S	Y	E	P	N	A	N	A	R	A	L	A	Q	Q	T	T	K	PurR
2	G2	LGhP	H48I	ata	W	2012-04-02	4623	W	W	B	W	50.9936	4.29746	9.01553	1.02045	B					θ			7	H2	3.3	pHG165	LacI	L	S	Y	I	P	N	A	N	A	R	A	L	A	Q	Q	T	T	K	PurR
1	B2	LGhP	H48K	aaa	B	2010-08-30	4118	B	ND	ND	ND	381.224	21.7043	160.827	6.39731	B			Good		β			2	G3	3.3	pHG165	LacI	L	S	Y	K	P	N	A	N	A	R	A	L	A	Q	Q	T	T	K	PurR
2	A2	LGhP	H48P	ccc	B	2010-08-30	4119	B	ND	ND	ND	440.994	23.4188	470.045	53.2208	B			Good		β			2	H3	3.3	pHG165	LacI	L	S	Y	P	P	N	A	N	A	R	A	L	A	Q	Q	T	T	K	PurR
1	C2	LGhP	H48Q	caa	L	2010-09-13	4138	B	B	B	L	651.983	19.1657	194.013	13.1754	C			Good		β			2	C6	3.3	pHG165	LacI	L	S	Y	Q	P	N	A	N	A	R	A	L	A	Q	Q	T	T	K	PurR
2	F2	LGhP	H48V	gta	W	2012-04-02	4624	LB	LB	B	W	214.088	44.8922	66.0996	5.3533	S					θ			7	A3	3.3	pHG165	LacI	L	S	Y	V	P	N	A	N	A	R	A	L	A	Q	Q	T	T	K	PurR
tube	4338	LGhP	K62A	gcc	B	2013-01-07	4338	LB	LB	B	B	553.898	101.649	259.021	181.15	B			Good		ε			4	G5	3.3	pHG165	LacI	L	S	Y	H	P	N	A	N	A	R	A	L	A	Q	Q	T	T	A	PurR
2	F12	LGhP	K62F	ttt	L	2010-09-13	4139	B/LB	B/LB	B	L	651.57	69.5112	186.922	16.6631	C			Good		β			2	D6	3.3	pHG165	LacI	L	S	Y	H	P	N	A	N	A	R	A	L	A	Q	Q	T	T	F	PurR
2	C12	LGhP	K62L	ttg	B	2010-08-30	4120	B	ND	ND	ND	489.8	25.6918	224.377	24.9298	B			Good		β			2	A4	3.3	pHG165	LacI	L	S	Y	H	P	N	A	N	A	R	A	L	A	Q	Q	T	T	L	PurR
2	A12	LGhP	K62P	ccc	B	2010-08-30	4121	B	ND	ND	ND	414.093	35.15	508.986	49.0102	B			Good		β			2	B4	3.3	pHG165	LacI	L	S	Y	H	P	N	A	N	A	R	A	L	A	Q	Q	T	T	P	PurR
1	C12	LGhP	K62Q	caa	L	2010-09-13	4140	B/LB	B/LB	B	B/LB	558.659	67.3907	143.436	17.1405	C			Good		β			2	E6	3.3	pHG165	LacI	L	S	Y	H	P	N	A	N	A	R	A	L	A	Q	Q	T	T	Q	PurR
1	D12	LGhP	K62R	aga	L	2010-09-13	4141	B/LB	B/LB	B	L	632.769	49.7023	147.273	7.93394	B			Good		β			2	F6	3.3	pHG165	LacI	L	S	Y	H	P	N	A	N	A	R	A	L	A	Q	Q	T	T	R	PurR
tube	LB	LGhP	K62W	tgg	L	2010-09-13	4142	LB	LB	B	L	489.105	12.8254	102.379	7.82857	B			Good	Originally 1-F12, contaminated, use tube; original glycerol stock β	ν			11	C3	3.3	pHG165	LacI	L	S	Y	H	P	N	A	N	A	R	A	L	A	Q	Q	T	T	W	PurR
1	H12	LGhP	K62Y	tat	L	2010-09-13	4143	B/LB	L	B	L	718.61	83.1681	221.083	20.1563	B			Good		β			2	H6	3.3	pHG165	LacI	L	S	Y	H	P	N	A	N	A	R	A	L	A	Q	Q	T	T	Y	PurR
1	C3	LGhP	N50L	ctc	L	2010-09-13	4144	B	B	B	B	795.805	57.9615	714.37	34.0399	B			Good		β			2	A7	3.3	pHG165	LacI	L	S	Y	H	P	L	A	N	A	R	A	L	A	Q	Q	T	T	K	PurR
2	A3	LGhP	N50M	atg	B	2010-08-30	4122	B	ND	ND	ND	531.132	103.028	606.16	153.606	B			Good		β			2	C4	3.3	pHG165	LacI	L	S	Y	H	P	M	A	N	A	R	A	L	A	Q	Q	T	T	K	PurR
1	D3	LGhP	N50R, T291M	cgt	L	2010-09-13	4145	B	B	B	B	793.51	28.6562	660.459	84.3909	S			Good, with extra mutation		β			2	B7	3.3	pHG165	LacI	L	S	Y	H	P	R	A	N	A	R	A	L	A	Q	Q	T	T	K	PurR
1	A3	LGhP	N50Y	tac	B	2010-08-30	4123	B	ND	ND	ND	487.768	28.309	516.979	47.4466	B			Good		β			2	D4	3.3	pHG165	LacI	L	S	Y	H	P	Y	A	N	A	R	A	L	A	Q	Q	T	T	K	PurR
1	A5	LGhP	N52E	gaa	B	2010-08-30	4124	B	ND	ND	ND	517.623	85.0272	584.124	35.3181	S			Good		β			2	E4	3.3	pHG165	LacI	L	S	Y	H	P	N	A	E	A	R	A	L	A	Q	Q	T	T	K	PurR
2	H5	LGhP	N52I	atc	W	2012-04-02	4625	W	W	B	B	43.9579	7.71763	12.7208	5.84123	C					θ			7	B3	3.3	pHG165	LacI	L	S	Y	H	P	N	A	I	A	R	A	L	A	Q	Q	T	T	K	PurR
2	B5	LGhP	N52K	aaa	B	2010-08-30	4125	B	ND	ND	ND	661.752	72.3427	698.816	109.205	B			Good		β			2	F4	3.3	pHG165	LacI	L	S	Y	H	P	N	A	K	A	R	A	L	A	Q	Q	T	T	K	PurR
1	H5	LGhP	N52L	ctt	B/LB	2010-09-13	4135	L	L	B	B/LB	496.109	31.0161	104.71	4.58059	C			Good	2 colony types, one speckled	β			2	H5	3.3	pHG165	LacI	L	S	Y	H	P	N	A	L	A	R	A	L	A	Q	Q	T	T	K	PurR
1	C5	LGhP	N52Q	caa	L	2010-09-13	4146	B/LB	B	B	B/LB	751.994	66.0716	298.307	49.3242	B			Good		β			2	C7	3.3	pHG165	LacI	L	S	Y	H	P	N	A	Q	A	R	A	L	A	Q	Q	T	T	K	PurR
1	C8	LGhP	Q58A	gct	L	2010-09-13	4147	B/LB	B/LB	B	L	667.86	74.0514	182.629	21.9889	B			Good		β			2	D7	3.3	pHG165	LacI	L	S	Y	H	P	N	A	N	A	R	A	L	A	A	Q	T	T	K	PurR
2	B8	LGhP	Q58E	gag	B	2010-08-30	4126	B	ND	ND	ND	506.923	85.9759	385.392	36.4472	B			Good		β			2	G4	3.3	pHG165	LacI	L	S	Y	H	P	N	A	N	A	R	A	L	A	E	Q	T	T	K	PurR
1	E8	LGhP	Q58F	ttt	L	2010-09-13	4148	B	B	B	B/LB	746.689	57.2932	256.397	27.6181	B			Good		β			2	E7	3.3	pHG165	LacI	L	S	Y	H	P	N	A	N	A	R	A	L	A	F	Q	T	T	K	PurR
2	H8	LGhP	Q58G	ggg	W	2012-04-02	4626	VLB	VLB	B	B	153.327	46.0846	29.4316	6.62869	B					θ			7	C3	3.3	pHG165	LacI	L	S	Y	H	P	N	A	N	A	R	A	L	A	G	Q	T	T	K	PurR
1	G8	LGhP	Q58K	aag	W	2012-04-02	4627	W	W	B	LB	82.3762	7.65808	18.2014	3.49985	B					θ			7	D3	3.3	pHG165	LacI	L	S	Y	H	P	N	A	N	A	R	A	L	A	K	Q	T	T	K	PurR
2	E9	LGhP	Q58S	tcc (at 58)	L	2010-09-13	4149	L	NO COLONIES	B	W	328.711	13.4049	50.5092	4.23192	C			Good		β			2	F7	3.3	pHG165	LacI	L	S	Y	H	P	N	A	N	A	R	A	L	A	S	Q	T	T	K	PurR
2	B9	LGhP	Q59D	gat	B	2010-08-30	4127	B	ND	ND	ND	458.202	33.0234	188.179	26.1583	B			Good		β			2	H4	3.3	pHG165	LacI	L	S	Y	H	P	N	A	N	A	R	A	L	A	Q	D	T	T	K	PurR
1	G9	LGhP	Q59G	ggg	W	2012-04-02	4628	W	W	B	W	15.8046	1.25438	2.01888	0.358005	C					θ			7	E3	3.3	pHG165	LacI	L	S	Y	H	P	N	A	N	A	R	A	L	A	Q	G	T	T	K	PurR
2	D10	LGhP	Q59K	aag (at 59)	L	2010-09-13	4150	L	L	B	W	252.679	20.6519	46.7354	7.07432	C					β			2	G7	3.3	pHG165	LacI	L	S	Y	H	P	N	A	N	A	R	A	L	A	Q	K	T	T	K	PurR
2	B1	LGhP	S46D	gat	B	2010-08-30	4128	B	ND	ND	ND	463.169	30.2991	284.403	23.3103	B			Good		β			2	A5	3.3	pHG165	LacI	L	D	Y	H	P	N	A	N	A	R	A	L	A	Q	Q	T	T	K	PurR
1	H1	LGhP	S46F	ttt	L	2012-04-02	4614	B	B	B	B	324.831	79.0436	83.9952	8.48157	B					θ			7	G1	3.3	pHG165	LacI	L	F	Y	H	P	N	A	N	A	R	A	L	A	Q	Q	T	T	K	PurR
1	G1	LGhP	S46H	cat	L	2012-04-02	4615	LB	LB	B	B/LB (90% B)	286.46	58.2647	76.2577	9.79457	B					θ			7	H1	3.3	pHG165	LacI	L	H	Y	H	P	N	A	N	A	R	A	L	A	Q	Q	T	T	K	PurR
1	D1	LGhP	S46I	att	L	2012-04-02	4616	B	B	B	B	564.512	55.9046	462.5	41.5751	S					θ			7	A2	3.3	pHG165	LacI	L	I	Y	H	P	N	A	N	A	R	A	L	A	Q	Q	T	T	K	PurR
1	F1	LGhP	S46K	aaa	W	2012-04-02	4629	W	W	B	W	116.035	25.4459	24.98	3.32719	B					θ			7	F3	3.3	pHG165	LacI	L	K	Y	H	P	N	A	N	A	R	A	L	A	Q	Q	T	T	K	PurR
1	B1	LGhP	S46L	ctg	B	2010-08-30	4129	B	ND	ND	ND	395.412	15.8735	147.007	8.45165	B			Good		β			2	B5	3.3	pHG165	LacI	L	L	Y	H	P	N	A	N	A	R	A	L	A	Q	Q	T	T	K	PurR
2	D1	LGhP	S46Q	cag	L	2012-04-02	4617	B	B	B	LB	444.549	54.0405	119.46	22.302	B					θ			7	B2	3.3	pHG165	LacI	L	Q	Y	H	P	N	A	N	A	R	A	L	A	Q	Q	T	T	K	PurR
2	F1	LGhP	S46R	cgt	W	2012-04-02	4630	W	W	B	W	83.8488	12.4615	17.711	1.09648	B					θ			7	G3	3.3	pHG165	LacI	L	R	Y	H	P	N	A	N	A	R	A	L	A	Q	Q	T	T	K	PurR
1	E1	LGhP	S46T	acc	L	2012-04-02	4618	B	B	B	B	503.735	91.2328	365.639	97.2059	S					θ			7	C2	3.3	pHG165	LacI	L	T	Y	H	P	N	A	N	A	R	A	L	A	Q	Q	T	T	K	PurR
2	C1	LGhP	S46V	gtc	L	2012-04-02	4619	B	B	B	B	492.697	75.869	307.482	64.5926	S					θ			7	D2	3.3	pHG165	LacI	L	V	Y	H	P	N	A	N	A	R	A	L	A	Q	Q	T	T	K	PurR
2	C10	LGhP	T60A	gcg	B	2010-09-13	4130	B	B	B	L	603.418	23.551	148.434	10.4328	C			Good		β			2	C5	3.3	pHG165	LacI	L	S	Y	H	P	N	A	N	A	R	A	L	A	Q	Q	A	T	K	PurR
1	B10	LGhP	T60D	gac	B	2010-09-13	4131	B	B	B	B	751.133	28.2158	456.257	16.9823	C			Good		β			2	D5	3.3	pHG165	LacI	L	S	Y	H	P	N	A	N	A	R	A	L	A	Q	Q	D	T	K	PurR
2	B10	LGhP	T60G	gga	B	2010-09-13	4132	B	B	B	B	729.081	93.6294	257.998	19.8835	C			Good		β			2	E5	3.3	pHG165	LacI	L	S	Y	H	P	N	A	N	A	R	A	L	A	Q	Q	G	T	K	PurR
2	A10	LGhP	T60P	ccg	B	2010-09-13	4133	B	B	B	B	793.354	87.5412	539.58	11.8048	C			Good		β			2	F5	3.3	pHG165	LacI	L	S	Y	H	P	N	A	N	A	R	A	L	A	Q	Q	P	T	K	PurR
2	H10	LGhP	T60R	agg	VLB	2012-04-02	4622	LB	LB	B	LB	157.582	16.1496	41.5351	6.94821	B					θ			7	G2	3.3	pHG165	LacI	L	S	Y	H	P	N	A	N	A	R	A	L	A	Q	Q	R	T	K	PurR
1	E10	LGhP	T60S	tca	L	2012-04-02	4620	B	B	B	B	400.106	75.1498	141.985	29.6007	B					θ			7	E2	3.3	pHG165	LacI	L	S	Y	H	P	N	A	N	A	R	A	L	A	Q	Q	S	T	K	PurR
2	B11	LGhP	T61K	aaa	B	2010-09-13	4134	B	B	B	B	507.438	15.9384	524.517	53.9135	C			Good		β			2	G5	3.3	pHG165	LacI	L	S	Y	H	P	N	A	N	A	R	A	L	A	Q	Q	T	K	K	PurR
1	C11	LGhP	T61P	ccc	L	2012-04-02	4621	B	B	B	B	555.898	57.6342	625.601	59.6026	S					θ			7	F2	3.3	pHG165	LacI	L	S	Y	H	P	N	A	N	A	R	A	L	A	Q	Q	T	P	K	PurR

## Sheet: Table S12 LLhS 
								Plate		Plate(min)		Liquid culture B-gal				Pulldown					Glycerol Stock		DNA Stock			Stock		DNA-B	Linker																		Core
Plate	Name	mutated from	mutation	codon	phenotype	Week	Archive	(-)	(+)	(-)	(+)	(-)	(-)error	(+)	(+)error	O1	O1-redo	Osym	Rev Seq	comments	Box	Position	Box	Plate	Position	Strain	Vector	Domain	45	46	47	48	49	50	51	52	53	54	55	56	57	58	59	60	61	62	Domain
tube	LLhS	LLhS	WT		B	2010-11-15	4223	B	B	LB	B	6.0982	4.46928	523	98	B			x		γ			3	H4	3.3	pHG165a	LacI	L	N	Y	I	P	N	R	V	A	Q	Q	L	A	G	K	Q	S	D	GalS
tube		LShS	WT		B	2010-11-15	4226	B	B	B	B	319.064	19.4181	636.073	55.5212	N		B	x		γ			3	C5	3.3	pHG165a	LacI	L	D	Y	R	P	N	A	N	A	Q	A	L	A	T	Q	V	S	D	GalS
tube	L9	LLhS	D62A		LB	2011-02-09	4311	B	B	VLB	B	0.429832	0.174032	77.4819	22.3243	C			x		δ			11	G1	3.3	pHG165a	LacI	L	N	Y	I	P	N	R	V	A	Q	Q	L	A	G	K	Q	S	A	GalS
tube	V1	LLhS	D62F		VLB	2011-02-09	4312	LB	B/LB	W	LB	0.0843326	0.0401928	15.0375	2.94346	C			x		δ			11	H1	3.3	pHG165a	LacI	L	N	Y	I	P	N	R	V	A	Q	Q	L	A	G	K	Q	S	F	GalS
tube	L7	LLhS	D62H		LB	2011-02-09	4310	B	B	VLB	B	0.660685	0.532513	88.1783	18.5231	C			x		δ			11	F1	3.3	pHG165a	LacI	L	N	Y	I	P	N	R	V	A	Q	Q	L	A	G	K	Q	S	H	GalS
3	F12	LLhS	D62L	ctg	LB	2012-06-11	4716	B	B	LB	B	0.933678	0.221192	75.8513	15.0135	B				DUPLICATE MUTANT	ι			8	B1	3.3	pHG165a	LacI	L	N	Y	I	P	N	R	V	A	Q	Q	L	A	G	K	Q	S	L	GalS
tube	L4	LLhS	D62L	ctc	LB	2011-02-09	4309	B	B	LB	B	2.02741	0.913763	59.7678	5.81343	C			x		δ			11	E1	3.3	pHG165a	LacI	L	N	Y	I	P	N	R	V	A	Q	Q	L	A	G	K	Q	S	L	GalS
tube	4A	LLhS	D62N		B	2010-11-15	4225	B	B	LB	B	58.4892	19.95	282.992	12.0996	S			x		γ			3	B5	3.3	pHG165a	LacI	L	N	Y	I	P	N	R	V	A	Q	Q	L	A	G	K	Q	S	N	GalS
tube	S62-L	LLhS	D62S		LB	2011-02-09	4308	B	B	VLB	B	0.727067	0.167327	128.281	29.5381	C			x		δ			11	D1	3.3	pHG165a	LacI	L	N	Y	I	P	N	R	V	A	Q	Q	L	A	G	K	Q	S	S	GalS
tube	B6	LLhS	D62V	gtc	B	2011-02-09	4307	B	B	LB	B	9.20491	1.22797	164.121	40.8211	C			x		δ			11	C1	3.3	pHG165a	LacI	L	N	Y	I	P	N	R	V	A	Q	Q	L	A	G	K	Q	S	V	GalS
3	C12	LLhS	D62V	gtt	LB	2012-06-11	4717	B	B	B/LB	B	4.49886	0.162183	251.46	84.9819	B				DUPLICATE MUTANT	ι			8	B2	3.3	pHG165a	LacI	L	N	Y	I	P	N	R	V	A	Q	Q	L	A	G	K	Q	S	V	GalS
tube	W3	LLhS	D62W	tgg	W	2011-02-09	4313	W	W	W	W	0.572648	0.382026	1.65307	1.00254	C			x		δ			11	A2	3.3	pHG165a	LacI	L	N	Y	I	P	N	R	V	A	Q	Q	L	A	G	K	Q	S	W	GalS
3	G12	LLhS	D62W	tgg	W	2012-06-11	4718	W	VLB	W	W	0.135889	0.067703	0.47964	0.165751	B				DUPLICATE MUTANT	ι			8	B3	3.3	pHG165a	LacI	L	N	Y	I	P	N	R	V	A	Q	Q	L	A	G	K	Q	S	W	GalS
3	A8	LLhS	G58A	gca	B	2012-06-11	4719	B	B	B	B	357.466	65.7695	754.163	96.4034	S					ι			8	B4	3.3	pHG165a	LacI	L	N	Y	I	P	N	R	V	A	Q	Q	L	A	A	K	Q	S	D	GalS
3	B8	LLhS	G58E	gag	B	2012-06-11	4720	B	B	B	B	778.398	62.2915	608.626	98.9546	S					ι			8	B5	3.3	pHG165a	LacI	L	N	Y	I	P	N	R	V	A	Q	Q	L	A	E	K	Q	S	D	GalS
3	B2	LLhS	I48K	aaa	B	2012-06-11	4721	B	B	B	B	16.7001	2.5605	521.193	54.7413	C					ι			8	B6	3.3	pHG165a	LacI	L	N	Y	K	P	N	R	V	A	Q	Q	L	A	G	K	Q	S	D	GalS
3	C2	LLhS	I48L	tta	LB	2012-06-11	4722	B	B	LB	B	1.54572	0.251178	442.253	76.5694	B					ι			8	B7	3.3	pHG165a	LacI	L	N	Y	L	P	N	R	V	A	Q	Q	L	A	G	K	Q	S	D	GalS
3	A2	LLhS	I48P	cct	B	2012-06-11	4723	B	B	B	B	813.292	202.795	864.792	162.163	B					ι			8	B8	3.3	pHG165a	LacI	L	N	Y	P	P	N	R	V	A	Q	Q	L	A	G	K	Q	S	D	GalS
3	H2	LLhS	I48Y	tac	W	2012-06-11	4724	LB	B	W	B	2.6572	2.93764	133.853	22.5914	B					ι			8	B9	3.3	pHG165a	LacI	L	N	Y	Y	P	N	R	V	A	Q	Q	L	A	G	K	Q	S	D	GalS
3	C9	LLhS	K59P	ccg	B	2012-06-11	4725	B	B	B	B	803.963	208.233	867.938	145.6	S					ι			8	B10	3.3	pHG165a	LacI	L	N	Y	I	P	N	R	V	A	Q	Q	L	A	G	P	Q	S	D	GalS
3	H9	LLhS	K59R	cga	VLB	2012-06-11	4726	LB	B	VLB	B	0.106663	0.00999188	115.1	21.1162	B					ι			8	B11	3.3	pHG165a	LacI	L	N	Y	I	P	N	R	V	A	Q	Q	L	A	G	R	Q	S	D	GalS
3	B9	LLhS	K59T	acg	B	2012-06-11	4727	B	B	B	B	423.942	109.457	768.282	114.775	S					ι			8	B12	3.3	pHG165a	LacI	L	N	Y	I	P	N	R	V	A	Q	Q	L	A	G	T	Q	S	D	GalS
3	A9	LLhS	K59Y	tac	B	2012-06-11	4728	B	B	B	B	231.233	38.6525	651.619	40.0964	S					ι			8	C1	3.3	pHG165a	LacI	L	N	Y	I	P	N	R	V	A	Q	Q	L	A	G	Y	Q	S	D	GalS
3	E1	LLhS	N46A	gca	LB	2012-06-11	4729	B	B	LB	B	2.72488	0.339581	510.738	93.8912	B					κ			8	C2	3.3	pHG165a	LacI	L	A	Y	I	P	N	R	V	A	Q	Q	L	A	G	K	Q	S	D	GalS
3	A1	LLhS	N46L	ctc	B	2012-06-11	4730	B	B	B	B	212.771	70.2378	681.268	86.3021	S					κ			8	C3	3.3	pHG165a	LacI	L	L	Y	I	P	N	R	V	A	Q	Q	L	A	G	K	Q	S	D	GalS
3	G1	LLhS	N46S	tcg	LB	2012-06-11	4731	B	B	LB	B	2.07149	0.745346	554.044	101.871	B					κ			8	C4	3.3	pHG165a	LacI	L	S	Y	I	P	N	R	V	A	Q	Q	L	A	G	K	Q	S	D	GalS
3	C1	LLhS	N46V	gtt	B	2012-06-11	4732	B	B	B	B	28.4958	5.85486	609.239	58.8723	S					κ			8	C5	3.3	pHG165a	LacI	L	V	Y	I	P	N	R	V	A	Q	Q	L	A	G	K	Q	S	D	GalS
3	B3	LLhS	N50I	att	B	2012-06-11	4734	B	B	B	B	853.53	88.2174	805.473	124.709	S					κ			8	C7	3.3	pHG165a	LacI	L	N	Y	I	P	I	R	V	A	Q	Q	L	A	G	K	Q	S	D	GalS
tube	4733DB	LLhS	N50K	ttc	B	2012-11-26	4733	B	B	B	B	970.753	214.806	869.224	163.433	S				Originally 3-C3 thought to be F, but seq was double, redo okay, deleted one day; original glycerol stock κ	ν			11	A5	3.3	pHG165a	LacI	L	N	Y	I	P	K	R	V	A	Q	Q	L	A	G	K	Q	S	D	GalS
3	G6	LLhS	Q54A	gcc	VLB	2012-06-11	4735	B/LB	B	LB	B	0.352978	0.153699	225.399	86.8834	S					κ			8	C8	3.3	pHG165a	LacI	L	N	Y	I	P	N	R	V	A	A	Q	L	A	G	K	Q	S	D	GalS
3	C6	LLhS	Q54E	gaa	B	2012-06-11	4736	B	B	B	B	929.989	237.961	974.556	208.614	N		S			κ			8	C9	3.3	pHG165a	LacI	L	N	Y	I	P	N	R	V	A	E	Q	L	A	G	K	Q	S	D	GalS
3	B6	LLhS	Q54S	agc	B	2012-06-18	4739	B	B	B	B	4.93916	0.955901	642.612	103.462	S					κ			8	C12	3.3	pHG165a	LacI	L	N	Y	I	P	N	R	V	A	S	Q	L	A	G	K	Q	S	D	GalS
3	A7	LLhS	Q55D	gat	B	2012-06-18	4740	B	B/LB	B	B	686.774	70.271	642.801	63.0973	N		S			κ			8	D1	3.3	pHG165a	LacI	L	N	Y	I	P	N	R	V	A	Q	D	L	A	G	K	Q	S	D	GalS
3	D7	LLhS	Q55N	aat	B	2012-06-18	4741	B	B/LB	B	B	50.2175	20.5256	603.644	63.3587	B					κ			8	D2	3.3	pHG165a	LacI	L	N	Y	I	P	N	R	V	A	Q	N	L	A	G	K	Q	S	D	GalS
3	B7	LLhS	Q55V	gtg	B	2012-06-18	4742	B	B	B	B	19.4371	6.59749	636.395	67.7914	B					κ			8	D3	3.3	pHG165a	LacI	L	N	Y	I	P	N	R	V	A	Q	V	L	A	G	K	Q	S	D	GalS
3	C10	LLhS	Q60G	ggg	LB	2012-06-18	4743	B	B	LB	B	1.34887	0.250932	325.894	37.379	B					κ			8	D4	3.3	pHG165a	LacI	L	N	Y	I	P	N	R	V	A	Q	Q	L	A	G	K	G	S	D	GalS
3	A10	LLhS	Q60H	cac	B	2012-06-18	4744	B	B	B	B	13.9783	6.87113	661.95	108.158	B					κ			8	D5	3.3	pHG165a	LacI	L	N	Y	I	P	N	R	V	A	Q	Q	L	A	G	K	H	S	D	GalS
3	F10	LLhS	Q60P	cct	W	2012-06-18	4745	B/LB	B	VLB(SP?)	B	0.602102	0.42166	123.902	20.4637	B					κ			8	D6	3.3	pHG165a	LacI	L	N	Y	I	P	N	R	V	A	Q	Q	L	A	G	K	P	S	D	GalS
3	D10	LLhS	Q60S	tct	LB	2012-06-18	4746	B	B	LB	B	1.89261	0.249186	467.436	74.5442	B					κ			8	D7	3.3	pHG165a	LacI	L	N	Y	I	P	N	R	V	A	Q	Q	L	A	G	K	S	S	D	GalS
3	G4	LLhS	R51A	gcc	W	2012-06-18	4747	LB	B	W	B	0.229545	0.19716	35.4554	3.47241	B					κ			8	D8	3.3	pHG165a	LacI	L	N	Y	I	P	N	A	V	A	Q	Q	L	A	G	K	Q	S	D	GalS
3	F4	LLhS	R51G	ggg	W	2012-06-18	4748	B	B	W(SP?)	B	0.240723	0.0755133	108.748	17.8232	B					κ			8	D9	3.3	pHG165a	LacI	L	N	Y	I	P	N	G	V	A	Q	Q	L	A	G	K	Q	S	D	GalS
tube	3C	LLhS	R51S		B	2010-11-15	4224	B	B	VLB	B	3.37247	0.775724	276.589	30.3296	S			x		γ			3	A5	3.3	pHG165a	LacI	L	N	Y	I	P	N	S	V	A	Q	Q	L	A	G	K	Q	S	D	GalS
3	B11	LLhS	S61C	tgt	B	2012-06-18	4749	B	B	B	B	19.3396	2.3815	510.387	72.3578	B					κ			8	D10	3.3	pHG165a	LacI	L	N	Y	I	P	N	R	V	A	Q	Q	L	A	G	K	Q	C	D	GalS
3	A11	LLhS	S61F	ttc	B	2012-06-18	4750	B	B	B	B	876.857	172.718	722.753	102.259	S					κ			8	D11	3.3	pHG165a	LacI	L	N	Y	I	P	N	R	V	A	Q	Q	L	A	G	K	Q	F	D	GalS
3	C11	LLhS	S61H	cat	B	2012-06-18	4751	B	B	B	B	640.392	97.0507	748.551	105.599	B					κ			8	D12	3.3	pHG165a	LacI	L	N	Y	I	P	N	R	V	A	Q	Q	L	A	G	K	Q	H	D	GalS
3	D11	LLhS	S61P	cct	B	2012-06-18	4752	B	B	B	B	4.19293	0.319533	578.912	57.6234	B					κ			8	E1	3.3	pHG165a	LacI	L	N	Y	I	P	N	R	V	A	Q	Q	L	A	G	K	Q	P	D	GalS
tube	52L1	LLhS	V52A	gct	LB	2012-06-18	4753	B	B	LB	B	0.853547	0.183588	238.328	19.3797	B					κ			8	E2	3.3	pHG165a	LacI	L	N	Y	I	P	N	R	A	A	Q	Q	L	A	G	K	Q	S	D	GalS
tube	52L3	LLhS	V52H	cat	LB	2012-06-18	4754	B	B	LB	B	0.995718	0.134597	129.037	16.9654	B					κ			8	E3	3.3	pHG165a	LacI	L	N	Y	I	P	N	R	H	A	Q	Q	L	A	G	K	Q	S	D	GalS
tube	52W1	LLhS	V52I	att	W	2012-06-18	4756	LB	B	W	B	0.346615	0.204136	94.2029	23.3417	B					κ			8	E5	3.3	pHG165a	LacI	L	N	Y	I	P	N	R	I	A	Q	Q	L	A	G	K	Q	S	D	GalS
tube	52V1	LLhS	V52L	ctt	VLB	2012-06-18	4755	B	B	VLB	B	0.887615	0.39872	264.506	40.8494	B					κ			8	E4	3.3	pHG165a	LacI	L	N	Y	I	P	N	R	L	A	Q	Q	L	A	G	K	Q	S	D	GalS

[truncated: 8 more sheets: Table S13 LLhS R51S, Table S14 LLhS D62N, Table S15 LLhS R51S D62N, Table S16 LLhT, Table S17 LLhT V52A, Table S18 LLhA, Table S19 LLhA Q55A, Table S20 Physchem properties]
